# Supplementary material for: Hydrocarbon-Degrading Bacteria Alcanivorax and Marinobacter Associated With Microalgae Pavlova lutheri and Nannochloropsis oculata
Source: Front Microbiol. 2020 Oct 28;11:572931. doi: 10.3389/fmicb.2020.572931 (PMC7655873; doi:10.3389/fmicb.2020.572931)
Supplement: Supplementary file 1 [file Data_Sheet_1.zip]

Archive with 3 entries (2 files):
- Suppl_files_final/
- Suppl_files_final/Supplementary_file_01.10.2020.docx
- Suppl_files_final/Table S8.xls
