# Supplementary material for: Hydrocarbon-Degrading Bacteria Alcanivorax and Marinobacter Associated With Microalgae Pavlova lutheri and Nannochloropsis oculata
Source: Front Microbiol. 2020 Oct 28;11:572931. doi: 10.3389/fmicb.2020.572931 (PMC7655873; doi:10.3389/fmicb.2020.572931)
Supplement: Supplementary file 1 [file Data_Sheet_1.zip › Suppl_files_final/Table S8.xls]

## Sheet: Bacteria
Nucleotide Accession	GeneBank Accession	Genus	Organism	Environment	Location	Latitude	Longitude	Latitude GPS	Longitude GPS	Host	Reference	Title	Authors
110826229	DQ768621	Alcanivorax	Alcanivorax venustensis	deep sea sediment	MAR-C2, Middle Atlantic Ridge, Atlantic Ocean	0°08'25.2"N	24°23'37.8"W	0.140333	-24.3938		18445026
110826236	DQ768628	Alcanivorax	Alcanivorax sp. MARC2C-G	deep sea sediment	MAR-C2, Middle Atlantic Ridge, Atlantic Ocean	0°08'25.2"N	24°23'37.8"W	0.140333	-24.3938		18445026
110826239	DQ768631	Alcanivorax	Alcanivorax venustensis	deep sea sediment	MAR-C2, Middle Atlantic Ridge, Atlantic Ocean	0°08'25.2"N	24°23'37.8"W	0.140333	-24.3938		18445026
110826240	DQ768632	Alcanivorax	Alcanivorax venustensis	deep sea sediment	MAR-C2, Middle Atlantic Ridge, Atlantic Ocean	0°08'25.2"N	24°23'37.8"W	0.140333	-24.3938		18445026
110826244	DQ768636	Alcanivorax	Alcanivorax sp. MARC4R	deep sea sediment	MAR-C2, Middle Atlantic Ridge, Atlantic Ocean	0°08'25.2"N	24°23'37.8"W	0.140333	-24.3938		18445026
110826252	DQ768644	Alcanivorax	Alcanivorax sp. MARC2C-P	deep sea sediment	MAR-C2, Middle Atlantic Ridge, Atlantic Ocean	0°08'25.2"N	24°23'37.8"W	0.140333	-24.3938		18445026
110826254	DQ768646	Alcanivorax	Alcanivorax sp. MARC2C-R	deep sea sediment	MAR-C2, Middle Atlantic Ridge, Atlantic Ocean	0°08'25.2"N	24°23'37.8"W	0.140333	-24.3938		18445026
110826255	DQ768647	Alcanivorax	Alcanivorax dieselolei	deep sea sediment	MAR-C2, Middle Atlantic Ridge, Atlantic Ocean	0°08'25.2"N	24°23'37.8"W	0.140333	-24.3938		18445026
110826256	DQ768648	Alcanivorax	Alcanivorax venustensis	deep sea sediment	MAR-C2, Middle Atlantic Ridge, Atlantic Ocean	0°08'25.2"N	24°23'37.8"W	0.140333	-24.3938		18445026
110826257	DQ768649	Alcanivorax	Alcanivorax borkumensis	deep sea sediment	MAR-C2, Middle Atlantic Ridge, Atlantic Ocean	0°08'25.2"N	24°23'37.8"W	0.140333	-24.3938		18445026
110826258	DQ768650	Alcanivorax	Alcanivorax venustensis	deep sea sediment	MAR-C2, Middle Atlantic Ridge, Atlantic Ocean	0°08'25.2"N	24°23'37.8"W	0.140333	-24.3938		18445026
110826265	DQ768657	Alcanivorax	Alcanivorax venustensis	deep sea sediment	MAR-C2, Middle Atlantic Ridge, Atlantic Ocean	0°08'25.2"N	24°23'37.8"W	0.140333	-24.3938		18445026
110826268	DQ768660	Alcanivorax	Alcanivorax venustensis	deep sea sediment	MAR-C2, Middle Atlantic Ridge, Atlantic Ocean	0°08'25.2"N	24°23'37.8"W	0.140333	-24.3938		18445026
110826272	DQ768664	Alcanivorax	Alcanivorax venustensis	deep sea sediment	MAR-C2, Middle Atlantic Ridge, Atlantic Ocean	0°08'25.2"N	24°23'37.8"W	0.140333	-24.3938		18445026
110826274	DQ768666	Alcanivorax	Alcanivorax venustensis	deep sea sediment	MAR-C2, Middle Atlantic Ridge, Atlantic Ocean	0°08'25.2"N	24°23'37.8"W	0.140333	-24.3938		18445026
110826277	DQ768669	Alcanivorax	Alcanivorax venustensis	deep sea sediment	MAR-C2, Middle Atlantic Ridge, Atlantic Ocean	0°08'25.2"N	24°23'37.8"W	0.140333	-24.3938		18445026
110826280	DQ768672	Alcanivorax	Alcanivorax borkumensis	deep sea sediment	MAR-C2, Middle Atlantic Ridge, Atlantic Ocean	0°08'25.2"N	24°23'37.8"W	0.140333	-24.3938		18445026
110826281	DQ768673	Alcanivorax	Alcanivorax dieselolei	deep sea sediment	MAR-C2, Middle Atlantic Ridge, Atlantic Ocean	0°08'25.2"N	24°23'37.8"W	0.140333	-24.3938		18445026
110826282	DQ768674	Alcanivorax	Alcanivorax borkumensis	deep sea sediment	MAR-C2, Middle Atlantic Ridge, Atlantic Ocean	0°08'25.2"N	24°23'37.8"W	0.140333	-24.3938		18445026
110826289	DQ768681	Alcanivorax	Alcanivorax sp. MARMC2J	deep sea sediment	MAR-C2, Middle Atlantic Ridge, Atlantic Ocean	0°08'25.2"N	24°23'37.8"W	0.140333	-24.3938		18445026
110826291	DQ768683	Alcanivorax	Alcanivorax dieselolei	deep sea sediment	MAR-C2, Middle Atlantic Ridge, Atlantic Ocean	0°08'25.2"N	24°23'37.8"W	0.140333	-24.3938		18445026
110826292	DQ768684	Alcanivorax	Alcanivorax dieselolei	deep sea sediment	MAR-C2, Middle Atlantic Ridge, Atlantic Ocean	0°08'25.2"N	24°23'37.8"W	0.140333	-24.3938		18445026
110826293	DQ768685	Alcanivorax	Alcanivorax dieselolei	deep sea sediment	MAR-C2, Middle Atlantic Ridge, Atlantic Ocean	0°08'25.2"N	24°23'37.8"W	0.140333	-24.3938		18445026
110826296	DQ768688	Alcanivorax	Alcanivorax dieselolei	deep sea sediment	MAR-C2, Middle Atlantic Ridge, Atlantic Ocean	0°08'25.2"N	24°23'37.8"W	0.140333	-24.3938		18445026
110826299	DQ768691	Alcanivorax	Alcanivorax dieselolei	deep sea sediment	MAR-C2, Middle Atlantic Ridge, Atlantic Ocean	0°08'25.2"N	24°23'37.8"W	0.140333	-24.3938		18445026
110826306	DQ768697	Alcanivorax	Alcanivorax sp. 1-4B	deep sea sediment	MAR-C2, Middle Atlantic Ridge, Atlantic Ocean	0°08'25.2"N	24°23'37.8"W	0.140333	-24.3938		18445026
110826319	DQ768710	Alcanivorax	Alcanivorax sp. 4-2C	deep sea sediment	MAR-C2, Middle Atlantic Ridge, Atlantic Ocean	0°08'25.2"N	24°23'37.8"W	0.140333	-24.3938		18445026
110826321	DQ768712	Alcanivorax	Alcanivorax sp. 5-2A	deep sea sediment	MAR-C2, Middle Atlantic Ridge, Atlantic Ocean	0°08'25.2"N	24°23'37.8"W	0.140333	-24.3938		18445026
154089563	EU019956	Alcanivorax	Alcanivorax sp. MARC2COI	deep sea sediment	MAR-C2, Middle Atlantic Ridge, Atlantic Ocean	0°8.42′N	24°23.63′W	0.140333	-24.3938		18445026
194475593	EU438901	Alcanivorax	Alcanivorax hongdengensis A-11-3	surface sea water	S74, Straits of Malacca and Singapore	1°48'09.0"N	102°25'48.6"E	1.8025	102.43		19502338
343205977	NR_044499	Alcanivorax	Alcanivorax hongdengensis A-11-3 A-11-3	surface sea water	S74, Straits of Malacca and Singapore	1°48'09.0"N	102°25'48.6"E	1.8025	102.43		19502338
4218925	AF062642	Alcanivorax	Alcanivorax borkumensis	Coastal waters	S74, Straits of Malacca and Singapore	1°48'09.0"N	102°25'48.6"E	1.8025	102.43
188531149	EU670606	Alcanivorax	Alcanivorax sp. S66-6	ocean water	S74, Straits of Malacca and Singapore	1°48'09.0"N	102°25'48.6"E	1.8025	102.43
188531158	EU670615	Alcanivorax	Alcanivorax sp. S67-7	ocean water	S74, Straits of Malacca and Singapore	1°48'09.0"N	102°25'48.6"E	1.8025	102.43
188531160	EU670617	Alcanivorax	Alcanivorax sp. S68-1	ocean water	S74, Straits of Malacca and Singapore	1°48'09.0"N	102°25'48.6"E	1.8025	102.43
188531163	EU670620	Alcanivorax	Alcanivorax sp. S68-4	ocean water	S74, Straits of Malacca and Singapore	1°48'09.0"N	102°25'48.6"E	1.8025	102.43
188531164	EU670621	Alcanivorax	Alcanivorax sp. S70-1	ocean water	S74, Straits of Malacca and Singapore	1°48'09.0"N	102°25'48.6"E	1.8025	102.43
188531171	EU670628	Alcanivorax	Alcanivorax sp. S71-2	ocean water	S74, Straits of Malacca and Singapore	1°48'09.0"N	102°25'48.6"E	1.8025	102.43
188531173	EU670630	Alcanivorax	Alcanivorax sp. S71-4	ocean water	S74, Straits of Malacca and Singapore	1°48'09.0"N	102°25'48.6"E	1.8025	102.43
188531179	EU670636	Alcanivorax	Alcanivorax sp. S72-5	ocean water	S74, Straits of Malacca and Singapore	1°48'09.0"N	102°25'48.6"E	1.8025	102.43
188531190	EU670647	Alcanivorax	Alcanivorax sp. S73-9	ocean water	S74, Straits of Malacca and Singapore	1°48'09.0"N	102°25'48.6"E	1.8025	102.43
188531192	EU670649	Alcanivorax	Alcanivorax sp. S73-11	ocean water	S74, Straits of Malacca and Singapore	1°48'09.0"N	102°25'48.6"E	1.8025	102.43
227460891	FJ218406	Alcanivorax	Alcanivorax sp. S9-11	surface seawater	Atlantic Ocean	10°36'29"N	41°53'44"W	10.6081	-41.8956		20148932
227460894	FJ218409	Alcanivorax	Alcanivorax venustensis S9-14	surface seawater	Atlantic Ocean	10°36'29"N	41°53'44"W	10.6081	-41.8956		20148932
227460895	FJ218410	Alcanivorax	Alcanivorax venustensis S9-12	surface seawater	Atlantic Ocean	10°36'29"N	41°53'44"W	10.6081	-41.8956		20148932
227460898	FJ218413	Alcanivorax	Alcanivorax dieselolei S9-7	surface seawater	Atlantic Ocean	10°36'29"N	41°53'44"W	10.6081	-41.8956		20148932
227460904	FJ218419	Alcanivorax	Alcanivorax borkumensis S1-9	surface seawater	Atlantic Ocean	10°36'29"N	41°53'44"W	10.6081	-41.8956		20148932
227460909	FJ218424	Alcanivorax	Alcanivorax jadensis S9-8	surface seawater	Atlantic Ocean	10°36'29"N	41°53'44"W	10.6081	-41.8956		20148932
227460910	FJ218425	Alcanivorax	Alcanivorax jadensis S9-13	surface seawater	Atlantic Ocean	10°36'29"N	41°53'44"W	10.6081	-41.8956		20148932
227460911	FJ218426	Alcanivorax	Alcanivorax sp. S2-5 S2-5	surface seawater	Atlantic Ocean	10°36'29"N	41°53'44"W	10.6081	-41.8956		20148932
227460912	FJ218427	Alcanivorax	Alcanivorax sp. S2-11 S2-11	surface seawater	Atlantic Ocean	10°36'29"N	41°53'44"W	10.6081	-41.8956		20148932
302032677	HM641051	Alcanivorax	Alcanivorax dieselolei	coastal environment	Parangipettai, India	11°30'52.3"N	79°46'58.7"E	11.5145	79.783
639127780	KJ575008	Alcanivorax	Alcanivorax dieselolei NIOT-Ba-7	deep sea sediment	Andaman & Nicobar islands, India	11°58'52.2"N	92°48'27.4"E	11.9812	92.8076
1143694479	KY604771	Alcanivorax	Alcanivorax dieselolei NIOSSK079#8	OMZ water column	Arabian Sea, India	12°01'13.0"N	64°14'50.3"E	12.0203	64.2473
1143694494	KY604786	Alcanivorax	Alcanivorax dieselolei NIOSSK079#23	OMZ water column	Arabian Sea, India	12°01'13.0"N	64°14'50.3"E	12.0203	64.2473
1143694496	KY604788	Alcanivorax	Alcanivorax dieselolei NIOSSK079#25	OMZ water column	Arabian Sea, India	12°01'13.0"N	64°14'50.3"E	12.0203	64.2473
1143694505	KY604797	Alcanivorax	Alcanivorax dieselolei NIOSSK079#34	OMZ water column	Arabian Sea, India	12°01'13.0"N	64°14'50.3"E	12.0203	64.2473
1143694506	KY604798	Alcanivorax	Alcanivorax dieselolei NIOSSK079#35	OMZ water column	Arabian Sea, India	12°01'13.0"N	64°14'50.3"E	12.0203	64.2473
1143694507	KY604799	Alcanivorax	Alcanivorax dieselolei NIOSSK079#36	OMZ water column	Arabian Sea, India	12°01'13.0"N	64°14'50.3"E	12.0203	64.2473
1143694519	KY604811	Alcanivorax	Alcanivorax dieselolei NIOSSK079#49	OMZ water column	Arabian Sea, India	12°01'13.0"N	64°14'50.3"E	12.0203	64.2473
1147221224	KY616185	Alcanivorax	Alcanivorax dieselolei NIOSSD020#09	OMZ water column	Arabian Sea, India	12°01'13.0"N	64°14'50.3"E	12.0203	64.2473
1147221272	KY616233	Alcanivorax	Alcanivorax dieselolei NIOSSD020#57	OMZ water column	Arabian Sea, India	12°01'13.0"N	64°14'50.3"E	12.0203	64.2473
1147221277	KY616238	Alcanivorax	Alcanivorax marinus NIOSSD020#62	OMZ water column	Arabian Sea, India	12°01'13.0"N	64°14'50.3"E	12.0203	64.2473
1147221278	KY616239	Alcanivorax	Alcanivorax dieselolei NIOSSD020#63	OMZ water column	Arabian Sea, India	12°01'13.0"N	64°14'50.3"E	12.0203	64.2473
1147221280	KY616241	Alcanivorax	Alcanivorax dieselolei NIOSSD020#65	OMZ water column	Arabian Sea, India	12°01'13.0"N	64°14'50.3"E	12.0203	64.2473
1147221308	KY616269	Alcanivorax	Alcanivorax dieselolei NIOSSD020#93	OMZ water column	Arabian Sea, India	12°01'13.0"N	64°14'50.3"E	12.0203	64.2473
1147221310	KY616271	Alcanivorax	Alcanivorax dieselolei NIOSSD020#95	OMZ water column	Arabian Sea, India	12°01'13.0"N	64°14'50.3"E	12.0203	64.2473
1147221349	KY616310	Alcanivorax	Alcanivorax dieselolei NIOSSD020#134	OMZ water column	Arabian Sea, India	12°01'13.0"N	64°14'50.3"E	12.0203	64.2473
1147221352	KY616313	Alcanivorax	Alcanivorax dieselolei NIOSSD020#137	OMZ water column	Arabian Sea, India	12°01'13.0"N	64°14'50.3"E	12.0203	64.2473
1147221433	KY616394	Alcanivorax	Alcanivorax marinus NIOSSD020#218	OMZ water column	Arabian Sea, India	12°01'13.0"N	64°14'50.3"E	12.0203	64.2473
1147221481	KY616442	Alcanivorax	Alcanivorax marinus NIOSSD020#266	OMZ water column	Arabian Sea, India	12°01'13.0"N	64°14'50.3"E	12.0203	64.2473
1147221536	KY616497	Alcanivorax	Alcanivorax dieselolei NIOSSD020#321	OMZ water column	Arabian Sea, India	12°01'13.0"N	64°14'50.3"E	12.0203	64.2473
1147221554	KY616515	Alcanivorax	Alcanivorax dieselolei NIOSSD020#339	OMZ water column	Arabian Sea, India	12°01'13.0"N	64°14'50.3"E	12.0203	64.2473
1147221570	KY616531	Alcanivorax	Alcanivorax dieselolei NIOSSD020#355	OMZ water column	Arabian Sea, India	12°01'13.0"N	64°14'50.3"E	12.0203	64.2473
1147221597	KY616558	Alcanivorax	Alcanivorax dieselolei NIOSSD020#382	OMZ water column	Arabian Sea, India	12°01'13.0"N	64°14'50.3"E	12.0203	64.2473
1147221650	KY616611	Alcanivorax	Alcanivorax marinus NIOSSD020#436	OMZ water column	Arabian Sea, India	12°01'13.0"N	64°14'50.3"E	12.0203	64.2473
1150562516	KY678470	Alcanivorax	Alcanivorax dieselolei NIOSSK056#77	OMZ water column	Arabian Sea, India	12°01'13.0"N	64°14'50.3"E	12.0203	64.2473
1383486054	MH255022	Alcanivorax	Alcanivorax xenomutans NIOSSD026355	OMZ water column	Arabian Sea, India	12°01'13.0"N	64°14'50.3"E	12.0203	64.2473
1383486150	MH255118	Alcanivorax	Alcanivorax pacificus NIOSSD026455	OMZ water column	Arabian Sea, India	12°01'13.0"N	64°14'50.3"E	12.0203	64.2473
1383486233	MH255201	Alcanivorax	Alcanivorax venustensis NIOSSD026539	OMZ water column	Arabian Sea, India	12°01'13.0"N	64°14'50.3"E	12.0203	64.2473
1383502996	MH255346	Alcanivorax	Alcanivorax marinus NIOSSD026#89	OMZ water column	Arabian Sea, India	12°01'13.0"N	64°14'50.3"E	12.0203	64.2473
1383503004	MH255354	Alcanivorax	Alcanivorax jadensis NIOSSD026#97	OMZ water column	Arabian Sea, India	12°01'13.0"N	64°14'50.3"E	12.0203	64.2473
1383503047	MH255397	Alcanivorax	Alcanivorax venustensis NIOSSD026#142	OMZ water column	Arabian Sea, India	12°01'13.0"N	64°14'50.3"E	12.0203	64.2473
1383503059	MH255409	Alcanivorax	Alcanivorax marinus NIOSSD026#154	OMZ water column	Arabian Sea, India	12°01'13.0"N	64°14'50.3"E	12.0203	64.2473
1383503060	MH255410	Alcanivorax	Alcanivorax marinus NIOSSD026#155	OMZ water column	Arabian Sea, India	12°01'13.0"N	64°14'50.3"E	12.0203	64.2473
1383503135	MH255485	Alcanivorax	Alcanivorax marinus NIOSSD026#233	OMZ water column	Arabian Sea, India	12°01'13.0"N	64°14'50.3"E	12.0203	64.2473
1383503148	MH255498	Alcanivorax	Alcanivorax marinus NIOSSD026#248	OMZ water column	Arabian Sea, India	12°01'13.0"N	64°14'50.3"E	12.0203	64.2473
1383503155	MH255505	Alcanivorax	Alcanivorax xenomutans NIOSSD026#255	OMZ water column	Arabian Sea, India	12°01'13.0"N	64°14'50.3"E	12.0203	64.2473
1383503174	MH255524	Alcanivorax	Alcanivorax gelatiniphagus NIOSSD026#275	OMZ water column	Arabian Sea, India	12°01'13.0"N	64°14'50.3"E	12.0203	64.2473
1560025712	MK417924	Alcanivorax	Alcanivorax sp. MCCC 1A00973.1		Curacao	12°10'45.5"N	69°01'53.7"W	12.1792	-69.0314	Agelas sventres and Xestospongia
1560025740	MK417952	Alcanivorax	Alcanivorax sp. MCCC 1A00973.2		Curacao	12°10'45.5"N	69°01'53.7"W	12.1792	-69.0314	Agelas sventres and Xestospongia
1560025744	MK417956	Alcanivorax	Alcanivorax sp. MCCC 1A00973.3		Curacao	12°10'45.5"N	69°01'53.7"W	12.1792	-69.0314	Agelas sventres and Xestospongia
1560025753	MK417965	Alcanivorax	Alcanivorax sp. MCCC 1A00973.4	sponge-associated	Curacao	12°10'45.5"N	69°01'53.7"W	12.1792	-69.0314	Agelas sventres and Xestospongia
156946266	EF583624	Alcanivorax	Alcanivorax sp. B114 B114		CIR, Indian Ocean	12°11'04.4"S	69°02'58.5"E	-12.1846	69.0496
183238715	EU603446	Alcanivorax	Alcanivorax dieselolei PTG4-3	sediment of the Indian Ocean	CIR, Indian Ocean	12°11'04.4"S	69°02'58.5"E	-12.1846	69.0496
183238720	EU603451	Alcanivorax	Alcanivorax borkumensis PTG4-9	sediment of the Indian Ocean	CIR, Indian Ocean	12°11'04.4"S	69°02'58.5"E	-12.1846	69.0496
315228137	HQ622547	Alcanivorax	Alcanivorax sp. H503 H503	Indian Ocean deep sea samples	CIR, Indian Ocean	12°11'04.4"S	69°02'58.5"E	-12.1846	69.0496
1551571495	MK379597	Alcanivorax	Alcanivorax sp. 9A		CIR, Indian Ocean	12°11'04.4"S	69°02'58.5"E	-12.1846	69.0496
194719369	EU875523	Alcanivorax	Alcanivorax sp. HU1	sand	Thailand: Huahin Beach	12°34'45.8"N	99°57'54.7"E	12.5794	99.9652
52423788	AY726790	Alcanivorax	uncultured Alcanivorax sp.	100m-depth layer	Eastern Tropical North Pacific (ETNP)	13 N	104 W	13	-104		18387795
52423791	AY726793	Alcanivorax	uncultured Alcanivorax sp.	100m-depth layer	Eastern Tropical North Pacific (ETNP)	13 N	104 W	13	-104		18387795
52423796	AY726798	Alcanivorax	uncultured Alcanivorax sp.	100m-depth layer	Eastern Tropical North Pacific (ETNP)	13 N	104 W	13	-104		18387795
52423799	AY726801	Alcanivorax	uncultured Alcanivorax sp.	100m-depth layer	Eastern Tropical North Pacific (ETNP)	13 N	104 W	13	-104		18387795
52423802	AY726804	Alcanivorax	uncultured Alcanivorax sp.	100m-depth layer	Eastern Tropical North Pacific (ETNP)	13 N	104 W	13	-104		18387795
52423804	AY726806	Alcanivorax	uncultured Alcanivorax sp.	100m-depth layer	Eastern Tropical North Pacific (ETNP)	13 N	104 W	13	-104		18387795
52423808	AY726810	Alcanivorax	uncultured Alcanivorax sp.	100m-depth layer	Eastern Tropical North Pacific (ETNP)	13 N	104 W	13	-104		18387795
52423810	AY726812	Alcanivorax	uncultured Alcanivorax sp.	100m-depth layer	Eastern Tropical North Pacific (ETNP)	13 N	104 W	13	-104		18387795
52423811	AY726813	Alcanivorax	uncultured Alcanivorax sp.	100m-depth layer	Eastern Tropical North Pacific (ETNP)	13 N	104 W	13	-104		18387795
52423813	AY726815	Alcanivorax	uncultured Alcanivorax sp.	100m-depth layer	Eastern Tropical North Pacific (ETNP)	13 N	104 W	13	-104		18387795
52423826	AY726828	Alcanivorax	uncultured Alcanivorax sp.	100m-depth layer	Eastern Tropical North Pacific (ETNP)	13 N	104 W	13	-104		18387795
52423827	AY726829	Alcanivorax	uncultured Alcanivorax sp.	100m-depth layer	Eastern Tropical North Pacific (ETNP)	13 N	104 W	13	-104		18387795
52423830	AY726832	Alcanivorax	uncultured Alcanivorax sp.	100m-depth layer	Eastern Tropical North Pacific (ETNP)	13 N	104 W	13	-104		18387795
52423832	AY726834	Alcanivorax	uncultured Alcanivorax sp.	100m-depth layer	Eastern Tropical North Pacific (ETNP)	13 N	104 W	13	-104		18387795
52423833	AY726835	Alcanivorax	uncultured Alcanivorax sp.	100m-depth layer	Eastern Tropical North Pacific (ETNP)	13 N	104 W	13	-104		18387795
52423835	AY726837	Alcanivorax	uncultured Alcanivorax sp.	100m-depth layer	Eastern Tropical North Pacific (ETNP)	13 N	104 W	13	-104		18387795
52423836	AY726838	Alcanivorax	uncultured Alcanivorax sp.	100m-depth layer	Eastern Tropical North Pacific (ETNP)	13 N	104 W	13	-104		18387795
52423840	AY726842	Alcanivorax	uncultured Alcanivorax sp.	100m-depth layer	Eastern Tropical North Pacific (ETNP)	13 N	104 W	13	-104		18387795
52423847	AY726849	Alcanivorax	uncultured Alcanivorax sp.	100m-depth layer	Eastern Tropical North Pacific (ETNP)	13 N	104 W	13	-104		18387795
52423861	AY726863	Alcanivorax	uncultured Alcanivorax sp.	100m-depth layer	Eastern Tropical North Pacific (ETNP)	13 N	104 W	13	-104		18387795
52423867	AY726869	Alcanivorax	uncultured Alcanivorax sp.	100m-depth layer	Eastern Tropical North Pacific (ETNP)	13 N	104 W	13	-104		18387795
52423869	AY726871	Alcanivorax	uncultured Alcanivorax sp.	100m-depth layer	Eastern Tropical North Pacific (ETNP)	13 N	104 W	13	-104		18387795
52423871	AY726873	Alcanivorax	uncultured Alcanivorax sp.	100m-depth layer	Eastern Tropical North Pacific (ETNP)	13 N	104 W	13	-104		18387795
52423873	AY726875	Alcanivorax	uncultured Alcanivorax sp.	100m-depth layer	Eastern Tropical North Pacific (ETNP)	13 N	104 W	13	-104		18387795
52423934	AY726936	Alcanivorax	uncultured Alcanivorax sp.	1000m-depth layer	Eastern Tropical North Pacific (ETNP)	13 N	104 W	13	-104		18387795
52424023	AY727025	Alcanivorax	uncultured Alcanivorax sp.	2850m-depth layer	Eastern Tropical North Pacific (ETNP)	13 N	104 W	13	-104		18387795
242263460	GQ262762	Alcanivorax	Alcanivorax sp. VKRKCd8	bottom water at 18m depth	India: Adyar traverses	13.0269 N	80.3039 E	13.0269	80.3039
301071390	HM640424	Alcanivorax	Alcanivorax dieselolei VKRKNi2		Chennai, Begal Bay, India	13.0269 N	80.2706 E	13.0269	80.2706
301071363	HM640414	Alcanivorax	Alcanivorax balearicus VKRKCu6		Chennai, Begal Bay, India II	13.0789 N	80.4025 E	13.0789	80.4025
301071393	HM640434	Alcanivorax	Alcanivorax dieselolei VKRKNi1		Chennai, Begal Bay, India III	13.0789 N	80.3192 E	13.0789	80.3192
242263458	GQ262760	Alcanivorax	Alcanivorax sp. VKRKCd4	surface water at 5m depth	Chennai Harbor, India	13.1364 N	80.3258 E	13.1364	80.3258
301071358	HM640409	Alcanivorax	Alcanivorax sp. VKRKPb9 VKRKPb9		Chennai Harbor, India	13.1364 N	80.3258 E	13.1364	80.3258
301071357	HM640408	Alcanivorax	Alcanivorax balearicus VKRKPb8		Chennai, Begal Bay, India IV	13.1375 N	80.3431 E	13.1375	80.3431
301071373	HM640427	Alcanivorax	Alcanivorax dieselolei	Chennai Harbour Traverses, 17M, bottom water, post-monsoon	Bay of Bengal, Chennai, India	13.1375 N	80.3431 E	13.1375	80.3431
301071356	HM640407	Alcanivorax	Alcanivorax dieselolei VKRKPb7		Chennai, Begal Bay, India V	13.1933 N	80.3372 E	13.1933	80.3372
301071365	HM640416	Alcanivorax	Alcanivorax dieselolei VKRKCu8		Chennai, Begal Bay, India VI	13.2358 N	80.3403 E	13.2358	80.3403
301071387	HM640403	Alcanivorax	Alcanivorax dieselolei VKRKNi3		Chennai, Begal Bay, India VI	13.2358 N	80.3403 E	13.2358	80.3403
242263461	GQ262763	Alcanivorax	Alcanivorax sp. VKRKCd10	seashore surface water	Ennore traverses, India	13.2361 N	80.3256 E	13.2361	80.3256
242263464	GQ262766	Alcanivorax	Alcanivorax sp. VKRKHg1 VKRKHg1	seashore surface water	Ennore traverses, India	13.2361 N	80.3256 E	13.2361	80.3256
301071384	HM640431	Alcanivorax	Alcanivorax dieselolei VKRKCo11		Chennai, Begal Bay, India VII	13.2361 N	80.4683 E	13.2361	80.4683
259880222	GQ891253	Alcanivorax	Alcanivorax dieselolei	marine environment	Chennai, Tami Nadu, India	13° 13′ 41.4″ N	80° 21′ 48″ E	13.2282	80.3633
1230839535	MF661947	Alcanivorax	Alcanivorax sp. RS18	Crudeoil seawater	Chennai, Tami Nadu, India	13° 13′ 41.4″ N	80° 21′ 48″ E	13.2282	80.3633
1230839540	MF661952	Alcanivorax	Alcanivorax sp. RS1	Crudeoil seawater	Chennai, Tami Nadu, India	13° 13′ 41.4″ N	80° 21′ 48″ E	13.2282	80.3633
1230839542	MF661954	Alcanivorax	Alcanivorax sp. RS5	Crudeoil seawater	Chennai, Tami Nadu, India	13° 13′ 41.4″ N	80° 21′ 48″ E	13.2282	80.3633
1230839543	MF661955	Alcanivorax	Alcanivorax sp. RS8	Crudeoil seawater	Chennai, Tami Nadu, India	13° 13′ 41.4″ N	80° 21′ 48″ E	13.2282	80.3633
1531386105	MH401421	Alcanivorax	Alcanivorax venustensis RMR102	oil polluted seawater	Chennai, Tami Nadu, India	13° 13′ 41.4″ N	80° 21′ 48″ E	13.2282	80.3633
1531386353	MH401422	Alcanivorax	Alcanivorax marinus RMR103	oil polluted seawater	Chennai, Tami Nadu, India	13° 13′ 41.4″ N	80° 21′ 48″ E	13.2282	80.3633
20136313	AF489287	Alcanivorax	Alcanivorax sp. K461		Caribbean sea	14°31'26.4"N	74°08'35.2"W	14.5167	-74.1334	Verongida sponge
1524119205	MK239612	Alcanivorax	Alcanivorax dieselolei CCBBBdMc-5	coral reef	Caribbean sea	14°31'26.4"N	74°08'35.2"W	14.5167	-74.1334	Montastraea cavernosa
1524119207	MK239614	Alcanivorax	Alcanivorax dieselolei CCBBBdMc-7	coral reef	Caribbean sea	14°31'26.4"N	74°08'35.2"W	14.5167	-74.1334	Montastraea cavernosa
1524119208	MK239615	Alcanivorax	Alcanivorax dieselolei CCBBBdMc-8	coral reef	Caribbean sea	14°31'26.4"N	74°08'35.2"W	14.5167	-74.1334	Montastraea cavernosa
227460889	FJ218404	Alcanivorax	Alcanivorax sp. S8-5 S8-5	surface seawater	Atlantic Ocean	14°45'34"N	44°58'88"W	14.7594	-44.9911		20148932
227460901	FJ218416	Alcanivorax	Alcanivorax dieselolei S8-11	surface seawater	Atlantic Ocean	14°45'34"N	44°58'88"W	14.7594	-44.9911		20148932
227460887	FJ218402	Alcanivorax	Alcanivorax sp. S7-5 S7-5	surface seawater	Atlantic Ocean	14°50'00"N	45°04'37"W	14.8333	-45.0769		20148932
227460899	FJ218414	Alcanivorax	Alcanivorax dieselolei S7-1	surface seawater	Atlantic Ocean	14°50'00"N	45°04'37"W	14.8333	-45.0769		20148932
227460890	FJ218405	Alcanivorax	Alcanivorax sp. S6-7	surface seawater	Atlantic Ocean	14°58'55"N	48°44'06"W	14.9819	-48.735		20148932
227460897	FJ218412	Alcanivorax	Alcanivorax dieselolei S6-1	surface seawater	Atlantic Ocean	14°58'55"N	48°44'06"W	14.9819	-48.735		20148932
1384892265	MG664221	Alcanivorax	Alcanivorax sp. B-BETUL-H	Sampled tarball from costal sea water	Betul beach, Goa, India	15.144837°N	73.958244°E	15.1448	73.9582		29571411
1384892266	MG664222	Alcanivorax	Alcanivorax sp. B-BETUL-I	Sampled tarball from costal sea water	Betul beach, Goa, India	15.144837°N	73.958244°E	15.1448	73.9582		29571411
1384892267	MG664223	Alcanivorax	Alcanivorax sp. B-BETUL-O	Sampled tarball from costal sea water	Betul beach, Goa, India	15.144837°N	73.958244°E	15.1448	73.9582		29571411
1384892268	MG664224	Alcanivorax	Alcanivorax sp. B-BETUL-P	Sampled tarball from costal sea water	Betul beach, Goa, India	15.144837°N	73.958244°E	15.1448	73.9582		29571411
682011927	KJ956951	Alcanivorax	Alcanivorax sp. MCCC1A07540 MCCC1A07540	sediments/sulfide	South Atlantic Ocean	15.16 S	13.35 W	-15.16	-13.35		DOI: 10.13343/j.cnki.wsxb.20150160-en
612408964	KJ399663	Alcanivorax	Alcanivorax jadensis M73	sea water	South Atlantic Ocean	15.16 S	13.35 W	-15.16	-13.35
612408981	KJ399680	Alcanivorax	Alcanivorax sp. M91 M91	sea water	South Atlantic Ocean	15.16 S	13.35 W	-15.16	-13.35
612409001	KJ399700	Alcanivorax	Alcanivorax jadensis M113	sea water	South Atlantic Ocean	15.16 S	13.35 W	-15.16	-13.35
612409035	KJ399734	Alcanivorax	Alcanivorax sp. R12B R12B	sea water	South Atlantic Ocean	15.16 S	13.35 W	-15.16	-13.35
612409046	KJ399745	Alcanivorax	Alcanivorax sp. R22 R22	sea water	South Atlantic Ocean	15.16 S	13.35 W	-15.16	-13.35
612409073	KJ399772	Alcanivorax	Alcanivorax jadensis R53	sea water	South Atlantic Ocean	15.16 S	13.35 W	-15.16	-13.35
612409087	KJ399786	Alcanivorax	Alcanivorax jadensis R69	sea water	South Atlantic Ocean	15.16 S	13.35 W	-15.16	-13.35
612409094	KJ399793	Alcanivorax	Alcanivorax sp. R77 R77	sea water	South Atlantic Ocean	15.16 S	13.35 W	-15.16	-13.35
612409104	KJ399803	Alcanivorax	Alcanivorax sp. R87 R87	sea water	South Atlantic Ocean	15.16 S	13.35 W	-15.16	-13.35
612409115	KJ399814	Alcanivorax	Alcanivorax jadensis R100	sea water	South Atlantic Ocean	15.16 S	13.35 W	-15.16	-13.35
612409116	KJ399815	Alcanivorax	Alcanivorax jadensis R101	sea water	South Atlantic Ocean	15.16 S	13.35 W	-15.16	-13.35
612409130	KJ399829	Alcanivorax	Alcanivorax sp. R115 R115	sea water	South Atlantic Ocean	15.16 S	13.35 W	-15.16	-13.35
679046373	KJ942877	Alcanivorax	Alcanivorax dieselolei		South Atlantic Ocean	15.16 S	13.35 W	-15.16	-13.35
679046375	KJ942879	Alcanivorax	Alcanivorax venustensis MCCC1A09935		South Atlantic Ocean	15.16 S	13.35 W	-15.16	-13.35
679046377	KJ942881	Alcanivorax	Alcanivorax venustensis MCCC1A09937		South Atlantic Ocean	15.16 S	13.35 W	-15.16	-13.35
679046380	KJ942884	Alcanivorax	Alcanivorax venustensis MCCC1A09940		South Atlantic Ocean	15.16 S	13.35 W	-15.16	-13.35
375004637	JQ068800	Alcanivorax	Alcanivorax borkumensis	Sediment	Bay of Bengal, India	15°04'51.7"N	87°33'33.1"E	15.081	87.5592
227460885	FJ218400	Alcanivorax	Alcanivorax sp. S1-8	surface seawater	Atlantic Ocean II	15°14'32"N	53°24'32"W	15.2422	-53.4089		20148932
227460888	FJ218403	Alcanivorax	Alcanivorax sp. S5-10	surface seawater	Atlantic Ocean II	15°14'32"N	53°24'32"W	15.2422	-53.4089		20148932
227460893	FJ218408	Alcanivorax	Alcanivorax venustensis S5-8	surface seawater	Atlantic Ocean II	15°14'32"N	53°24'32"W	15.2422	-53.4089		20148932
227460900	FJ218415	Alcanivorax	Alcanivorax dieselolei S5-1	surface seawater	Atlantic Ocean II	15°14'32"N	53°24'32"W	15.2422	-53.4089		20148932
227461445	FJ218295	Alcanivorax	Alcanivorax dieselolei	surface seawater	Atlantic Ocean II	15°14'32"N	53°24'32"W	15.2422	-53.4089		20148932
227461446	FJ218296	Alcanivorax	Alcanivorax dieselolei	surface seawater	Atlantic Ocean II	15°14'32"N	53°24'32"W	15.2422	-53.4089		20148932
227461447	FJ218297	Alcanivorax	Alcanivorax dieselolei	surface seawater	Atlantic Ocean II	15°14'32"N	53°24'32"W	15.2422	-53.4089		20148932
227461448	FJ218298	Alcanivorax	Alcanivorax dieselolei	surface seawater	Atlantic Ocean II	15°14'32"N	53°24'32"W	15.2422	-53.4089		20148932
227461449	FJ218299	Alcanivorax	Alcanivorax dieselolei	surface seawater	Atlantic Ocean II	15°14'32"N	53°24'32"W	15.2422	-53.4089		20148932
227461450	FJ218300	Alcanivorax	Alcanivorax dieselolei	surface seawater	Atlantic Ocean II	15°14'32"N	53°24'32"W	15.2422	-53.4089		20148932
227461451	FJ218301	Alcanivorax	Alcanivorax dieselolei	surface seawater	Atlantic Ocean II	15°14'32"N	53°24'32"W	15.2422	-53.4089		20148932
227461452	FJ218302	Alcanivorax	Alcanivorax dieselolei	surface seawater	Atlantic Ocean II	15°14'32"N	53°24'32"W	15.2422	-53.4089		20148932
227461453	FJ218303	Alcanivorax	Alcanivorax venustensis	surface seawater	Atlantic Ocean II	15°14'32"N	53°24'32"W	15.2422	-53.4089		20148932
227461454	FJ218304	Alcanivorax	Alcanivorax venustensis	surface seawater	Atlantic Ocean II	15°14'32"N	53°24'32"W	15.2422	-53.4089		20148932
227461455	FJ218305	Alcanivorax	Alcanivorax venustensis	surface seawater	Atlantic Ocean II	15°14'32"N	53°24'32"W	15.2422	-53.4089		20148932
227461456	FJ218306	Alcanivorax	Alcanivorax venustensis	surface seawater	Atlantic Ocean II	15°14'32"N	53°24'32"W	15.2422	-53.4089		20148932
227461457	FJ218307	Alcanivorax	Alcanivorax sp. S17-8	surface seawater	Atlantic Ocean II	15°14'32"N	53°24'32"W	15.2422	-53.4089		20148932
227461458	FJ218308	Alcanivorax	Alcanivorax sp. S18-5	surface seawater	Atlantic Ocean II	15°14'32"N	53°24'32"W	15.2422	-53.4089		20148932
227461459	FJ218309	Alcanivorax	Alcanivorax borkumensis	surface seawater	Atlantic Ocean II	15°14'32"N	53°24'32"W	15.2422	-53.4089		20148932
227461460	FJ218310	Alcanivorax	Alcanivorax borkumensis	surface seawater	Atlantic Ocean II	15°14'32"N	53°24'32"W	15.2422	-53.4089		20148932
227461461	FJ218311	Alcanivorax	Alcanivorax borkumensis	surface seawater	Atlantic Ocean II	15°14'32"N	53°24'32"W	15.2422	-53.4089		20148932
227461462	FJ218312	Alcanivorax	Alcanivorax sp. S14-2	surface seawater	Atlantic Ocean II	15°14'32"N	53°24'32"W	15.2422	-53.4089		20148932
227461463	FJ218313	Alcanivorax	Alcanivorax sp. S17-16	surface seawater	Atlantic Ocean II	15°14'32"N	53°24'32"W	15.2422	-53.4089		20148932
227461464	FJ218314	Alcanivorax	Alcanivorax sp. S15-9	surface seawater	Atlantic Ocean II	15°14'32"N	53°24'32"W	15.2422	-53.4089		20148932
227461465	FJ218315	Alcanivorax	Alcanivorax sp. S20-3	surface seawater	Atlantic Ocean II	15°14'32"N	53°24'32"W	15.2422	-53.4089		20148932
151564392	EF633237	Alcanivorax	Alcanivorax sp. EGU619 EGU619	marine coastal water sample	Coast of Goa, India	15°17'41.0"N	73°53'18.0"E	15.2947	73.8883
151564393	EF633238	Alcanivorax	Alcanivorax sp. EGU905 EGU905	marine coastal water sample	Coast of Goa, India	15°17'41.0"N	73°53'18.0"E	15.2947	73.8883
294987221	HM000079	Alcanivorax	Alcanivorax sp. 704-1	ocean water	South China Sea	15°23'40.6"N	112°37'40.1"E	15.3946	112.628		22304419
724472389	KM453740	Alcanivorax	Alcanivorax nanhaiticus 19-m-6	deep sea sediment	South China Sea	15°23'40.6"N	112°37'40.1"E	15.3946	112.628		27307296
1277396297	NR_152008	Alcanivorax	Alcanivorax nanhaiticus 19-m-6		South China Sea	15°23'40.6"N	112°37'40.1"E	15.3946	112.628		27307296
156601446	EF672068	Alcanivorax	Alcanivorax sp. DJCJ39		South China Sea	15°23'40.6"N	112°37'40.1"E	15.3946	112.628
166203519	EU377710	Alcanivorax	uncultured Alcanivorax sp.	seawater	South China Sea	15°23'40.6"N	112°37'40.1"E	15.3946	112.628
166203527	EU377718	Alcanivorax	uncultured Alcanivorax sp.	seawater	South China Sea	15°23'40.6"N	112°37'40.1"E	15.3946	112.628
209981489	FJ232413	Alcanivorax	Alcanivorax sp. NH15F	Sediments	South China Sea	15°23'40.6"N	112°37'40.1"E	15.3946	112.628
209981511	FJ232435	Alcanivorax	Alcanivorax venustensis	Sediments	South China Sea	15°23'40.6"N	112°37'40.1"E	15.3946	112.628
209981513	FJ232437	Alcanivorax	Alcanivorax sp. NH38N	Sediments	South China Sea	15°23'40.6"N	112°37'40.1"E	15.3946	112.628
239775426	FJ999553	Alcanivorax	Alcanivorax sp. HLSB2		South China Sea	15°23'40.6"N	112°37'40.1"E	15.3946	112.628	Haliclona simulans
318054004	HQ425650	Alcanivorax	Alcanivorax venustensis	sea water from South China Sea	South China Sea	15°23'40.6"N	112°37'40.1"E	15.3946	112.628
318054005	HQ425651	Alcanivorax	Alcanivorax venustensis	sea water from South China Sea	South China Sea	15°23'40.6"N	112°37'40.1"E	15.3946	112.628
333448951	JF789457	Alcanivorax	Alcanivorax venustensis	surface water	South China Sea	15°23'40.6"N	112°37'40.1"E	15.3946	112.628
333448952	JF789458	Alcanivorax	Alcanivorax jadensis	surface water	South China Sea	15°23'40.6"N	112°37'40.1"E	15.3946	112.628
333448954	JF789460	Alcanivorax	Alcanivorax jadensis	surface water	South China Sea	15°23'40.6"N	112°37'40.1"E	15.3946	112.628
333448955	JF789461	Alcanivorax	Alcanivorax jadensis	surface water	South China Sea	15°23'40.6"N	112°37'40.1"E	15.3946	112.628
333448957	JF789463	Alcanivorax	Alcanivorax jadensis	surface water	South China Sea	15°23'40.6"N	112°37'40.1"E	15.3946	112.628
333448958	JF789464	Alcanivorax	Alcanivorax venustensis	surface water	South China Sea	15°23'40.6"N	112°37'40.1"E	15.3946	112.628
333448959	JF789465	Alcanivorax	Alcanivorax venustensis	surface water	South China Sea	15°23'40.6"N	112°37'40.1"E	15.3946	112.628
333448960	JF789466	Alcanivorax	Alcanivorax venustensis	surface water	South China Sea	15°23'40.6"N	112°37'40.1"E	15.3946	112.628
333448965	JF789471	Alcanivorax	Alcanivorax venustensis	surface water	South China Sea	15°23'40.6"N	112°37'40.1"E	15.3946	112.628
333448966	JF789472	Alcanivorax	Alcanivorax venustensis	surface water	South China Sea	15°23'40.6"N	112°37'40.1"E	15.3946	112.628
333448967	JF789473	Alcanivorax	Alcanivorax venustensis	surface water	South China Sea	15°23'40.6"N	112°37'40.1"E	15.3946	112.628
333448968	JF789474	Alcanivorax	Alcanivorax venustensis	surface water	South China Sea	15°23'40.6"N	112°37'40.1"E	15.3946	112.628
333448969	JF789475	Alcanivorax	Alcanivorax borkumensis	surface water	South China Sea	15°23'40.6"N	112°37'40.1"E	15.3946	112.628
333448970	JF789476	Alcanivorax	Alcanivorax jadensis	surface water	South China Sea	15°23'40.6"N	112°37'40.1"E	15.3946	112.628
333448974	JF789480	Alcanivorax	Alcanivorax venustensis	surface water	South China Sea	15°23'40.6"N	112°37'40.1"E	15.3946	112.628
333448975	JF789481	Alcanivorax	Alcanivorax venustensis	surface water	South China Sea	15°23'40.6"N	112°37'40.1"E	15.3946	112.628
506969980	KC893947	Alcanivorax	Alcanivorax dieselolei SCSIO 04561	sediment from depth range of 91-3932 m	South China Sea	15°23'40.6"N	112°37'40.1"E	15.3946	112.628
389889303	JQ905062	Alcanivorax	Alcanivorax sp. OW6	sea water and sediment	Equatorial Indian Ocean	15N	72,5E	15	72.5		24730134
227460886	FJ218401	Alcanivorax	Alcanivorax sp. S4-10	surface seawater	Atlantic Ocean III	16°25'46"N	55°22'40"W	16.4294	-55.3778		20148932
227460896	FJ218411	Alcanivorax	Alcanivorax dieselolei S4-11	surface seawater	Atlantic Ocean III	16°25'46"N	55°22'40"W	16.4294	-55.3778		20148932
227460908	FJ218423	Alcanivorax	Alcanivorax sp. S4-4	surface seawater	Atlantic Ocean III	16°25'46"N	55°22'40"W	16.4294	-55.3778		20148932
109693433	DQ659430	Alcanivorax	Alcanivorax sp. 521-1	deep-sea sediment	WP02-1, West Pacific Ocean	16°59.9412’ N	124°58.2958′ E	16.999	124.972		18430013
109693443	DQ659440	Alcanivorax	Alcanivorax venustensis	deep-sea sediment	WP02-1, West Pacific Ocean	16°59.9412’ N	124°58.2958′ E	16.999	124.972		18430013
283049913	DQ659451	Alcanivorax	Alcanivorax pacificus W11-5 W11-5	deep-sea sediment	WP02-1, West Pacific Ocean	16°59.9412’ N	124°58.2958′ E	16.999	124.972		18430013
110227312	DQ646793	Alcanivorax	uncultured Alcanivorax sp.	Pacific Ocean sea sediment consortium enriched by pyrene as a sole carbon source	WP02-1, West Pacific Ocean	16°59.9412′ N	124°58.2958 E	16.999	124.972		18430013
110227316	DQ646797	Alcanivorax	uncultured Alcanivorax sp.	Pacific Ocean sea sediment consortium enriched by pyrene as a sole carbon source	WP02-1, West Pacific Ocean	16°59.9412′ N	124°58.2958 E	16.999	124.972		18430013
110227317	DQ646798	Alcanivorax	uncultured Alcanivorax sp.	Pacific Ocean sea sediment consortium enriched by pyrene as a sole carbon source	WP02-1, West Pacific Ocean	16°59.9412′ N	124°58.2958 E	16.999	124.972		18430013
110227322	DQ646803	Alcanivorax	uncultured Alcanivorax sp.	Pacific Ocean sea sediment consortium enriched by pyrene as a sole carbon source	WP02-1, West Pacific Ocean	16°59.9412′ N	124°58.2958 E	16.999	124.972		18430013
110227326	DQ646807	Alcanivorax	uncultured Alcanivorax sp.	Pacific Ocean sea sediment consortium enriched by pyrene as a sole carbon source	WP02-1, West Pacific Ocean	16°59.9412′ N	124°58.2958 E	16.999	124.972		18430013
110227351	DQ646832	Alcanivorax	uncultured Alcanivorax sp.	Pacific Ocean sea sediment consortium enriched by pyrene as a sole carbon source	WP02-1, West Pacific Ocean	16°59.9412′ N	124°58.2958 E	16.999	124.972		18430013
110227352	DQ646833	Alcanivorax	uncultured Alcanivorax sp.	Pacific Ocean sea sediment consortium enriched by pyrene as a sole carbon source	WP02-1, West Pacific Ocean	16°59.9412′ N	124°58.2958 E	16.999	124.972		18430013
110227353	DQ646834	Alcanivorax	uncultured Alcanivorax sp.	Pacific Ocean sea sediment consortium enriched by pyrene as a sole carbon source	WP02-1, West Pacific Ocean	16°59.9412′ N	124°58.2958 E	16.999	124.972		18430013
110227354	DQ646835	Alcanivorax	uncultured Alcanivorax sp.	Pacific Ocean sea sediment consortium enriched by pyrene as a sole carbon source	WP02-1, West Pacific Ocean	16°59.9412′ N	124°58.2958 E	16.999	124.972		18430013
636559761	NR_115821	Alcanivorax	Alcanivorax pacificus W11-5 W11-5	deep-sea sediments	WP02-1, West Pacific Ocean	16°59.9412′ N	124°58.2958 E	16.999	124.972		18430013
225032539	FJ798983	Alcanivorax	Alcanivorax borkumensis 22PHE-2	South Sea sediment	Coast Hainan island, China	18.1420 N	109.6000 E	18.142	109.6
259157313	GQ505253	Alcanivorax	Alcanivorax borkumensis 22CO-5	South Sea sediment	Coast Hainan island, China	18.1420 N	109.6000 E	18.142	109.6
259157346	GQ505286	Alcanivorax	Alcanivorax borkumensis 22CO-6	South Sea sediment	Coast Hainan island, China	18.1420 N	109.6000 E	18.142	109.6
260751569	GQ906773	Alcanivorax	Alcanivorax venustensis MR-3	Seawater	Mumbai Harbor, India	18.921836 N	72.834705 E	18.9218	72.8347		26912197
224365441	FJ685648	Alcanivorax	Alcanivorax dieselolei	oil polluted sea water	Mumbai Harbor, India	18.921836 N	72.834705 E	18.9218	72.8347
1395447029	MH432695	Alcanivorax	Alcanivorax dieselolei RMR2	Oil polluted seawater	Mumbai Harbor, India	18.921836 N	72.834705 E	18.9218	72.8347
237690083	FJ937898	Alcanivorax	Alcanivorax sp. LS45 LS45		Lingshui Bay, China	18°24′5.49″ N	109°59′37.76″ E	18.4015	109.994	Gelliodes carnosa	21728038
227460892	FJ218407	Alcanivorax	Alcanivorax venustensis S3-15	surface seawater	Atlantic Ocean III	18°26'8"N	58°10'10"W	18.4356	-58.1694		20148932
227460905	FJ218420	Alcanivorax	Alcanivorax borkumensis S2-4	surface seawater	Atlantic Ocean III	18°26'8"N	58°10'10"W	18.4356	-58.1694		20148932
227460906	FJ218421	Alcanivorax	Alcanivorax borkumensis S3-5	surface seawater	Atlantic Ocean III	18°26'8"N	58°10'10"W	18.4356	-58.1694		20148932
225032559	FJ799003	Alcanivorax	Alcanivorax borkumensis D15-8G	South Sea sediment	Coast Hainan island, China II	19.9770 N	111.4210 E	19.977	111.421
1125782541	KY393393	Alcanivorax	uncultured Alcanivorax sp.	coral samples	Coast Hainan island, China	19.9770 N	111.4210 E	19.977	111.421
765490417	KP265731	Alcanivorax	Alcanivorax sp. A5 A5	sediment	Middle Atlantic Ridge, Atlantic Ocean	2°42'07.5"S	23°58'40.0"W	-2.70209	-23.9778
787590290	KP252275	Alcanivorax	Alcanivorax sp. B2 B2	sediment of the middle Atlantic Ocean	Middle Atlantic Ridge, Atlantic Ocean	2°42'07.5"S	23°58'40.0"W	-2.70209	-23.9778
787590296	KP252276	Alcanivorax	Alcanivorax sp. D1 D1	sediment of the middle Atlantic Ocean	Middle Atlantic Ridge, Atlantic Ocean	2°42'07.5"S	23°58'40.0"W	-2.70209	-23.9778
270057365	GU183681	Alcanivorax	Alcanivorax dieselolei H1673	coastal sea water	Gujarat, India	20.7806 N	71.1656 E	20.7806	71.1656
1325388466	MG773786	Alcanivorax	Alcanivorax sp. 55		Saudi Arabia	20°11'04.0"N	38°35'27.0"E	20.1844	38.5908
602752229	KF755633	Alcanivorax	uncultured Alcanivorax sp.	Marine coastal environment	Alang–Sosiya ship breaking yard, Bhavnagar, India	21.12 N	72.5 W	21.12	-72.5		24727696
602752286	KF755690	Alcanivorax	uncultured Alcanivorax sp.	Marine coastal environment	Alang–Sosiya ship breaking yard, Bhavnagar, India	21.12 N	72.5 W	21.12	-72.5		24727696
602752379	KF755783	Alcanivorax	uncultured Alcanivorax sp.	Marine coastal environment	Alang–Sosiya ship breaking yard, Bhavnagar, India	21.12 N	72.5 W	21.12	-72.5		24727696
602752384	KF755788	Alcanivorax	uncultured Alcanivorax sp.	Marine coastal environment	Alang–Sosiya ship breaking yard, Bhavnagar, India	21.12 N	72.5 W	21.12	-72.5		24727696
602752387	KF755791	Alcanivorax	uncultured Alcanivorax sp.	Marine coastal environment	Alang–Sosiya ship breaking yard, Bhavnagar, India	21.12 N	72.5 W	21.12	-72.5		24727696
602752396	KF755800	Alcanivorax	uncultured Alcanivorax sp.	Marine coastal environment	Alang–Sosiya ship breaking yard, Bhavnagar, India	21.12 N	72.5 W	21.12	-72.5		24727696
602752566	KF755970	Alcanivorax	uncultured Alcanivorax sp.	Marine coastal environment	Alang–Sosiya ship breaking yard, Bhavnagar, India	21.12 N	72.5 W	21.12	-72.5		24727696
602752569	KF755973	Alcanivorax	uncultured Alcanivorax sp.	Marine coastal environment	Alang–Sosiya ship breaking yard, Bhavnagar, India	21.12 N	72.5 W	21.12	-72.5		24727696
602752580	KF755984	Alcanivorax	uncultured Alcanivorax sp.	Marine coastal environment	Alang–Sosiya ship breaking yard, Bhavnagar, India	21.12 N	72.5 W	21.12	-72.5		24727696
602752599	KF756003	Alcanivorax	uncultured Alcanivorax sp.	Marine coastal environment	Alang–Sosiya ship breaking yard, Bhavnagar, India	21.12 N	72.5 W	21.12	-72.5		24727696
643039956	KF722425	Alcanivorax	uncultured Alcanivorax sp.	Marine coastal environment	Alang–Sosiya ship breaking yard, Bhavnagar, India	21.12 N	72.5 W	21.12	-72.5		24727696
643039960	KF722429	Alcanivorax	uncultured Alcanivorax sp.	Marine coastal environment	Alang–Sosiya ship breaking yard, Bhavnagar, India	21.12 N	72.5 W	21.12	-72.5		24727696
643039969	KF722438	Alcanivorax	uncultured Alcanivorax sp.	Marine coastal environment	Alang–Sosiya ship breaking yard, Bhavnagar, India	21.12 N	72.5 W	21.12	-72.5		24727696
513045871	KF021875	Alcanivorax	Alcanivorax sp. H-206	Coast sea water	Arabian Sea, coast of Gujarat, India	21°08'10.4"N	69°39'28.5"E	21.1362	69.6579		24210946
513045872	KF021876	Alcanivorax	Alcanivorax sp. H-207 H-207	Coast sea water	Arabian Sea, coast of Gujarat, India	21°08'10.4"N	69°39'28.5"E	21.1362	69.6579		24210946
513045875	KF021879	Alcanivorax	Alcanivorax sp. H-213	Coast sea water	Arabian Sea, coast of Gujarat, India	21°08'10.4"N	69°39'28.5"E	21.1362	69.6579		24210946
513045876	KF021880	Alcanivorax	Alcanivorax sp. H-216 H-216	Coast sea water	Arabian Sea, coast of Gujarat, India	21°08'10.4"N	69°39'28.5"E	21.1362	69.6579		24210946
513045903	KF021907	Alcanivorax	Alcanivorax sp. H-265 H-265	Coast sea water	Arabian Sea, coast of Gujarat, India	21°08'10.4"N	69°39'28.5"E	21.1362	69.6579		24210946
513045917	KF021921	Alcanivorax	Alcanivorax sp. H-290 H-290	Coast sea water	Arabian Sea, coast of Gujarat, India	21°08'10.4"N	69°39'28.5"E	21.1362	69.6579		24210946
397561089	JX081506	Alcanivorax	Alcanivorax dieselolei	Coast sea water	Arabian Sea, coast of Gujarat, India	21°08'10.4"N	69°39'28.5"E	21.1362	69.6579
1190250977	KY401479	Alcanivorax	Alcanivorax sp. SLT8	saltern water near Bhavnagar, Gujarat	Arabian Sea, coast of Gujarat, India	21°08'10.4"N	69°39'28.5"E	21.1362	69.6579
1190250982	KY401484	Alcanivorax	Alcanivorax sp. ALG6	water sample from Alang, Gujarat	Arabian Sea, coast of Gujarat, India	21°08'10.4"N	69°39'28.5"E	21.1362	69.6579
1190250988	KY401490	Alcanivorax	Alcanivorax sp. KCH8	sediment from Kachhighadi, Gujarat	Arabian Sea, coast of Gujarat, India	21°08'10.4"N	69°39'28.5"E	21.1362	69.6579
1215166618	LC269892	Alcanivorax	uncultured Alcanivorax sp.	Coastal water	Arabian Sea, coast of Gujarat, India	21°08'10.4"N	69°39'28.5"E	21.1362	69.6579
1215166620	LC269894	Alcanivorax	uncultured Alcanivorax sp.	Coastal water	Arabian Sea, coast of Gujarat, India	21°08'10.4"N	69°39'28.5"E	21.1362	69.6579
1215166623	LC269897	Alcanivorax	uncultured Alcanivorax sp.	Coastal water	Arabian Sea, coast of Gujarat, India	21°08'10.4"N	69°39'28.5"E	21.1362	69.6579
571134705	KF463720	Alcanivorax	uncultured Alcanivorax sp.	Marine coastal sediment	Alang-Sosiya ship breaking yard, India	21°24'24.7"N	72°11'40.5"E	21.4069	72.1946		26475023
571134709	KF463724	Alcanivorax	uncultured Alcanivorax sp.	Marine coastal sediment	Alang-Sosiya ship breaking yard, India	21°24'24.7"N	72°11'40.5"E	21.4069	72.1946		26475023
571134710	KF463725	Alcanivorax	uncultured Alcanivorax sp.	Marine coastal sediment	Alang-Sosiya ship breaking yard, India	21°24'24.7"N	72°11'40.5"E	21.4069	72.1946		26475023
571134713	KF463728	Alcanivorax	uncultured Alcanivorax sp.	Marine coastal sediment	Alang-Sosiya ship breaking yard, India	21°24'24.7"N	72°11'40.5"E	21.4069	72.1946		26475023
571134728	KF463743	Alcanivorax	uncultured Alcanivorax sp.	Marine coastal sediment	Alang-Sosiya ship breaking yard, India	21°24'24.7"N	72°11'40.5"E	21.4069	72.1946		26475023
571134733	KF463748	Alcanivorax	uncultured Alcanivorax sp.	Marine coastal sediment	Alang-Sosiya ship breaking yard, India	21°24'24.7"N	72°11'40.5"E	21.4069	72.1946		26475023
571134734	KF463749	Alcanivorax	uncultured Alcanivorax sp.	Marine coastal sediment	Alang-Sosiya ship breaking yard, India	21°24'24.7"N	72°11'40.5"E	21.4069	72.1946		26475023
571134735	KF463750	Alcanivorax	uncultured Alcanivorax sp.	Marine coastal sediment	Alang-Sosiya ship breaking yard, India	21°24'24.7"N	72°11'40.5"E	21.4069	72.1946		26475023
571134785	KF463800	Alcanivorax	uncultured Alcanivorax sp.	Marine coastal sediment	Alang-Sosiya ship breaking yard, India	21°24'24.7"N	72°11'40.5"E	21.4069	72.1946		26475023
571134790	KF463805	Alcanivorax	uncultured Alcanivorax sp.	Marine coastal sediment	Alang-Sosiya ship breaking yard, India	21°24'24.7"N	72°11'40.5"E	21.4069	72.1946		26475023
571134823	KF463838	Alcanivorax	uncultured Alcanivorax sp.	Marine coastal sediment	Alang-Sosiya ship breaking yard, India	21°24'24.7"N	72°11'40.5"E	21.4069	72.1946		26475023
571134836	KF463851	Alcanivorax	uncultured Alcanivorax sp.	Marine coastal sediment	Alang-Sosiya ship breaking yard, India	21°24'24.7"N	72°11'40.5"E	21.4069	72.1946		26475023
571134843	KF463858	Alcanivorax	uncultured Alcanivorax sp.	Marine coastal sediment	Alang-Sosiya ship breaking yard, India	21°24'24.7"N	72°11'40.5"E	21.4069	72.1946		26475023
571134844	KF463859	Alcanivorax	uncultured Alcanivorax sp.	Marine coastal sediment	Alang-Sosiya ship breaking yard, India	21°24'24.7"N	72°11'40.5"E	21.4069	72.1946		26475023
571134845	KF463860	Alcanivorax	uncultured Alcanivorax sp.	Marine coastal sediment	Alang-Sosiya ship breaking yard, India	21°24'24.7"N	72°11'40.5"E	21.4069	72.1946		26475023
571134910	KF463925	Alcanivorax	uncultured Alcanivorax sp.	Marine coastal sediment	Alang-Sosiya ship breaking yard, India	21°24'24.7"N	72°11'40.5"E	21.4069	72.1946		26475023
571135031	KF464046	Alcanivorax	uncultured Alcanivorax sp.	Marine coastal sediment	Alang-Sosiya ship breaking yard, India	21°24'24.7"N	72°11'40.5"E	21.4069	72.1946		26475023
571135186	KF464201	Alcanivorax	uncultured Alcanivorax sp.	Marine coastal sediment	Alang-Sosiya ship breaking yard, India	21°24'24.7"N	72°11'40.5"E	21.4069	72.1946		26475023
571135203	KF464218	Alcanivorax	uncultured Alcanivorax sp.	Marine coastal sediment	Alang-Sosiya ship breaking yard, India	21°24'24.7"N	72°11'40.5"E	21.4069	72.1946		26475023
571135552	KF464567	Alcanivorax	uncultured Alcanivorax sp.	Marine coastal sediment	Alang-Sosiya ship breaking yard, India	21°24'24.7"N	72°11'40.5"E	21.4069	72.1946		26475023
571135637	KF464652	Alcanivorax	uncultured Alcanivorax sp.	Marine coastal sediment	Alang-Sosiya ship breaking yard, India	21°24'24.7"N	72°11'40.5"E	21.4069	72.1946		26475023
571135974	KF464989	Alcanivorax	uncultured Alcanivorax sp.	Marine coastal sediment	Alang-Sosiya ship breaking yard, India	21°24'24.7"N	72°11'40.5"E	21.4069	72.1946		26475023
291293836	GU596965	Alcanivorax	Alcanivorax dieselolei	Sediment	Nansha, South China	22°18'37.5"N	113°44'40.4"E	22.3104	113.745
291293847	GU596976	Alcanivorax	Alcanivorax dieselolei	Sediment	Nansha, South China	22°18'37.5"N	113°44'40.4"E	22.3104	113.745
445069755	KC330687	Alcanivorax	Alcanivorax sp. G02-156_VO G02-156_VO	sea water, crude oil microcosms	Vermelha Lagoon, Brazil	22°55'47.9"S	42°23'25.2"W	-22.93	-42.3903		23872573
445069757	KC330689	Alcanivorax	Alcanivorax sp. G06-163_VO G06-163_VO	sea water, crude oil microcosms	Vermelha Lagoon, Brazil	22°55'47.9"S	42°23'25.2"W	-22.93	-42.3903		23872573
509229669	KC900374	Alcanivorax	Alcanivorax balearicus G06-163_VO	sea water, crude oil microcosms	Vermelha Lagoon, Brazil	22°55'47.9"S	42°23'25.2"W	-22.93	-42.3903		23872573
445069761	KC330693	Alcanivorax	Alcanivorax sp. MHM11_MH MHM11_MH		Massambaba Beach, Brazil	22°56'05.1"S	42°27'11.4"W	-22.9348	-42.4532		23872573
445069768	KC330700	Alcanivorax	Alcanivorax sp. MOM4_MO MOM4_MO		Massambaba Beach, Brazil	22°56'05.1"S	42°27'11.4"W	-22.9348	-42.4532		23872573
445069772	KC330704	Alcanivorax	Alcanivorax sp. A10-116_MO A10-116_MO		Massambaba Beach, Brazil	22°56'05.1"S	42°27'11.4"W	-22.9348	-42.4532		23872573
445069774	KC330706	Alcanivorax	Alcanivorax sp. A07-43_MO A07-43_MO		Massambaba Beach, Brazil	22°56'05.1"S	42°27'11.4"W	-22.9348	-42.4532		23872573
445069775	KC330707	Alcanivorax	Alcanivorax sp. A06-42_MO A06-42_MO		Massambaba Beach, Brazil	22°56'05.1"S	42°27'11.4"W	-22.9348	-42.4532		23872573
509229666	KC900371	Alcanivorax	Alcanivorax dieselolei MOM4_MO		Massambaba Beach, Brazil	22°56'05.1"S	42°27'11.4"W	-22.9348	-42.4532		23872573
1628761771	MK867693	Alcanivorax	Alcanivorax sp. 24	Plastic Marine Debris (PMD)	Chile	23.463658 S	70.504668 W	23.4637	-70.5047
375004922	JQ284260	Alcanivorax	Alcanivorax sp. AH1	oil-contaminated sediments from coastal water	Mina Al-Fahal, Oman	23° 37′ 49.92″N	58° 31′ 23.84″E	23.6305	58.5233		https://doi.org/10.1016/j.ibiod.2014.01.006
375004943	JQ284281	Alcanivorax	Alcanivorax sp. MH3	oil-contaminated sediments from coastal water	Mina Al-Fahal, Oman	23° 37′ 49.92″N	58° 31′ 23.84″E	23.6305	58.5233		https://doi.org/10.1016/j.ibiod.2014.01.006
451963769	KC169810	Alcanivorax	Alcanivorax sp. CC-AMWY-24	marine water	Taiwan	23°36'02.3"N	121°58'54.9"E	23.6006	121.982
485659515	JX861564	Alcanivorax	Alcanivorax dieselolei MCCC1A07687	symbiotic bacteria of soft coral	Dongshan Island, China	23°37'07.9"N	117°28'21.3"E	23.6189	117.473
485659516	JX861565	Alcanivorax	Alcanivorax dieselolei MCCC1A07688	symbiotic bacteria of soft coral	Dongshan Island, China	23°37'07.9"N	117°28'21.3"E	23.6189	117.473
485659517	JX861566	Alcanivorax	Alcanivorax dieselolei MCCC1A07689	symbiotic bacteria of soft coral	Dongshan Island, China	23°37'07.9"N	117°28'21.3"E	23.6189	117.473
1421173723	MH595649	Alcanivorax	Alcanivorax sp. IL20(351)		Chile	23.463658 S	70.504668 W	23.4637	-70.5047	Lessonia trabeculata
1190361792	KY913961	Alcanivorax	Alcanivorax sp. SP22M-14	Brazilian coral species	São Sebastião Channel an Buzios Island, Brazil	23°51’467 S	45°25’867 W	-23.9797	-45.6575		28873945
1190361804	KY913973	Alcanivorax	Alcanivorax sp. BT23M-18	Brazilian coral species	São Sebastião Channel an Buzios Island, Brazil	23°51’467 S	45°25’867 W	-23.9797	-45.6575		28873945
1190361810	KY913979	Alcanivorax	Alcanivorax sp. SM24M-08	Brazilian coral species	São Sebastião Channel an Buzios Island, Brazil	23°51’467 S	45°25’867 W	-23.9797	-45.6575		28873945
1190361861	KY914030	Alcanivorax	Alcanivorax sp. SM21M-18	Brazilian coral species	São Sebastião Channel an Buzios Island, Brazil	23°51’467 S	45°25’867 W	-23.9797	-45.6575		28873945
1190361900	KY914069	Alcanivorax	Alcanivorax sp. SP22M-21	Brazilian coral species	São Sebastião Channel an Buzios Island, Brazil	23°51’467 S	45°25’867 W	-23.9797	-45.6575		28873945
1190361907	KY914076	Alcanivorax	Alcanivorax sp. SP22M-25	Brazilian coral species	São Sebastião Channel an Buzios Island, Brazil	23°51’467 S	45°25’867 W	-23.9797	-45.6575		28873945
1190361922	KY914091	Alcanivorax	Alcanivorax sp. BD22M-18.1	Brazilian coral species	São Sebastião Channel an Buzios Island, Brazil	23°51’467 S	45°25’867 W	-23.9797	-45.6575		28873945
1190361930	KY914099	Alcanivorax	Alcanivorax sp. BD22M-18	Brazilian coral species	São Sebastião Channel an Buzios Island, Brazil	23°51’467 S	45°25’867 W	-23.9797	-45.6575		28873945
1190361931	KY914100	Alcanivorax	Alcanivorax sp. BD23M-11	Brazilian coral species	São Sebastião Channel an Buzios Island, Brazil	23°51’467 S	45°25’867 W	-23.9797	-45.6575		28873945
1190361950	KY914119	Alcanivorax	Alcanivorax sp. BD23M-08	Brazilian coral species	São Sebastião Channel an Buzios Island, Brazil	23°51’467 S	45°25’867 W	-23.9797	-45.6575		28873945
1190361957	KY914126	Alcanivorax	Alcanivorax sp. BD21M-21	Brazilian coral species	São Sebastião Channel an Buzios Island, Brazil	23°51’467 S	45°25’867 W	-23.9797	-45.6575		28873945
1190361958	KY914127	Alcanivorax	Alcanivorax sp. BD21M-23	Brazilian coral species	São Sebastião Channel an Buzios Island, Brazil	23°51’467 S	45°25’867 W	-23.9797	-45.6575		28873945
1190361969	KY914138	Alcanivorax	Alcanivorax sp. BT21M-05	Brazilian coral species	São Sebastião Channel an Buzios Island, Brazil	23°51’467 S	45°25’867 W	-23.9797	-45.6575		28873945
1190361998	KY914167	Alcanivorax	Alcanivorax sp. BD22M-21	Brazilian coral species	São Sebastião Channel an Buzios Island, Brazil	23°51’467 S	45°25’867 W	-23.9797	-45.6575		28873945
1190362000	KY914169	Alcanivorax	Alcanivorax sp. BD22M-23	Brazilian coral species	São Sebastião Channel an Buzios Island, Brazil	23°51’467 S	45°25’867 W	-23.9797	-45.6575		28873945
332310288	GU593622	Alcanivorax	Alcanivorax dieselolei 3-C-3	surface seawater	Xiamen coastal area, China	24.45 N	118.8 E	24.45	118.8		20683589
332310291	GU593625	Alcanivorax	Alcanivorax dieselolei	Surface seawater	Xiamen coastal area, China	24.45 N	118.8 E	24.45	118.8		20683589
332310294	GU593628	Alcanivorax	Alcanivorax dieselolei	Surface seawater	Xiamen coastal area, China	24.45 N	118.8 E	24.45	118.8		20683589
332310298	GU593632	Alcanivorax	Alcanivorax dieselolei 6-D-6	surface seawater	Xiamen coastal area, China	24.45 N	118.8 E	24.45	118.8		20683589
332310299	GU593633	Alcanivorax	Alcanivorax venustensis	Surface seawater	Xiamen coastal area, China	24.45 N	118.8 E	24.45	118.8		20683589
332310300	GU593634	Alcanivorax	Alcanivorax sp. 7-C-7 7-C-7	surface seawater	Xiamen coastal area, China	24.45 N	118.8 E	24.45	118.8		20683589
332310301	GU593635	Alcanivorax	Alcanivorax dieselolei 7-D-1	surface seawater	Xiamen coastal area, China	24.45 N	118.8 E	24.45	118.8		20683589
332310321	GU593655	Alcanivorax	Alcanivorax dieselolei II-D-3	surface seawater	Xiamen coastal area, China	24.45 N	118.8 E	24.45	118.8		20683589
297718681	HM116844	Alcanivorax	uncultured Alcanivorax sp.	phenathrene-enriched consortium in sea water surrounding Xiamen international cruise dock	Xiamen City, Fujian Province, China	24°25'49.5"N	118°09'41.0"E	24.4304	118.161
50364171	AY663912	Alcanivorax	uncultured Alcanivorax sp.	Coastal Waters	Okinawa Trough, East China Sea	24°43'00.0"N	127°48'00.0"E	24.7167	127.8
50364173	AY663914	Alcanivorax	uncultured Alcanivorax sp.	Coastal Waters	Okinawa Trough, East China Sea	24°43'00.0"N	127°48'00.0"E	24.7167	127.8
50364216	AY663957	Alcanivorax	uncultured Alcanivorax sp.	Coastal Waters	Okinawa Trough, East China Sea	24°43'00.0"N	127°48'00.0"E	24.7167	127.8
50364228	AY663969	Alcanivorax	uncultured Alcanivorax sp.	Coastal Waters	Okinawa Trough, East China Sea	24°43'00.0"N	127°48'00.0"E	24.7167	127.8
86277049	DQ357021	Alcanivorax	Alcanivorax sp. K2-28L-051	CASQ sediment core DM05-2907, Okinawa Trough, Pacific Ocean	Okinawa Trough, East China Sea	24°43'00.0"N	127°48'00.0"E	24.7167	127.8
186886357	EU621895	Alcanivorax	Alcanivorax sp. LY2	seawater	Okinawa Trough, East China Sea	24°43'00.0"N	127°48'00.0"E	24.7167	127.8
1442523147	MH714926	Alcanivorax	Alcanivorax marinus CJG133	hydrothermal fields	Okinawa Trough, East China Sea	24°43'00.0"N	127°48'00.0"E	24.7167	127.8
747174930	KP309836	Alcanivorax	Alcanivorax jadensis IP4	marine water and sediment	Karachi, Pakistan	24°47'33.3"N	67°00'11.6"E	24.7926	67.0032
485650951	KC545245	Alcanivorax	Alcanivorax sp. PS4B-B178 PS4B-B178		Bahamas	25.31 N	79.18 W	25.31	-79.18
486176740	KC415169	Alcanivorax	Alcanivorax marinus R8-12	deep-sea water	IR-CTD9-11, SWIR, Indian Ocean	25.32 S	70.04 E	-25.32	70.04		23847282
1011034797	NR_135702	Alcanivorax	Alcanivorax marinus R8-12	deep-sea water	Indian Ocean	25.32 S	70.04 E	-25.32	70.04		23847282
1079311170	KX982529	Alcanivorax	uncultured Alcanivorax sp.		Gulf of Mexico oil spill	25°24'11.4"N	90°47'09.2"W	25.4032	-90.7859
1079311181	KX982540	Alcanivorax	uncultured Alcanivorax sp.	surface water (2m deep) Gulf of Mexico	Gulf of Mexico oil spill	25°24'11.4"N	90°47'09.2"W	25.4032	-90.7859
1444968543	MH731325	Alcanivorax	Alcanivorax sp. IM32RT_ISS183	seawater	Atlantic Ocean IV	26.91 S	21.43 W	26.91	-21.43
1444968544	MH731326	Alcanivorax	Alcanivorax sp. IM32RT_ISS184	seawater	Atlantic Ocean IV	26.91 S	21.43 W	26.91	-21.43
294718733	GU826605	Alcanivorax	Alcanivorax sp. W340 W340	sponge community	Grand Bahama Island, Bahamas	26° 30.6737'N	78° 35.2188'W	26.5112	-78.587	Discodermia spp.	22527266
114318897	DQ889910	Alcanivorax	uncultured Alcanivorax sp.		Hamelin Pool, Shark Bay, Australia	26°10'16.6"S	114°04'47.6"E	-26.1713	114.08	Erythropodium caribaeorum
485650962	KC545256	Alcanivorax	Alcanivorax sp. EF2B-B797	Coast sea water	Florida, USA	26°10'48.0"N	80°02'24.0"W	26.18	-80.04	Eunicea fusca
485651013	KC545307	Alcanivorax	Alcanivorax sp. EF2B-B769	Coast sea water	Florida, USA	26°10'48.0"N	80°02'24.0"W	26.18	-80.04	Eunicea fusca
557643624	KF452284	Alcanivorax	Alcanivorax sp. TA1	Coastal sediments	Kish island, Iran	26°34'16.6"N	53°59'11.6"E	26.5713	53.9865		27398340
1041818097	KX470804	Alcanivorax	Alcanivorax dieselolei B5	Persian Gulf Sediment	Persian Gulf, Iran	26°35'00.0"N	51°40'00.0"E	26.5833	51.6667
1523765166	MH037304	Alcanivorax	Alcanivorax dieselolei 7-2	Persian Gulf	Persian Gulf, Iran	26°35'00.0"N	51°40'00.0"E	26.5833	51.6667
1523765173	MH037311	Alcanivorax	Alcanivorax dieselolei 12-1	Persian Gulf	Persian Gulf, Iran	26°35'00.0"N	51°40'00.0"E	26.5833	51.6667
1444968608	MH731390	Alcanivorax	Alcanivorax sp. IM334C_ISS223	seawater	Atlantic Ocean V	27.55 S	18.09 W	27.55	-18.09
1444968610	MH731392	Alcanivorax	Alcanivorax sp. IM334C_ISS226	seawater	Atlantic Ocean V	27.55 S	18.09 W	27.55	-18.09
1444968614	MH731396	Alcanivorax	Alcanivorax sp. IM334C_ISS235	seawater	Atlantic Ocean V	27.55 S	18.09 W	27.55	-18.09
1444968615	MH731397	Alcanivorax	Alcanivorax sp. IM334C_ISS236	seawater	Atlantic Ocean V	27.55 S	18.09 W	27.55	-18.09
1444968617	MH731399	Alcanivorax	Alcanivorax sp. IM334C_ISS238	seawater	Atlantic Ocean V	27.55 S	18.09 W	27.55	-18.09
1444968618	MH731400	Alcanivorax	Alcanivorax sp. IM334C_ISS239	seawater	Atlantic Ocean V	27.55 S	18.09 W	27.55	-18.09
1444968619	MH731401	Alcanivorax	Alcanivorax sp. IM334C_ISS240	seawater	Atlantic Ocean V	27.55 S	18.09 W	27.55	-18.09
372326329	JN653121	Alcanivorax	uncultured Alcanivorax sp.	seawall	St. Petersburg, Florida, USA	27.76°N	82.63°W	27.76	-82.63		22571334
1061064635	KU954765	Alcanivorax	Alcanivorax sp. KX64203	deep-sea sediments	Deep-Sea Sediments	27°48.47’ N	126°54.32’ E	27.8078	126.905		27563046
442539855	KC242317	Alcanivorax	Alcanivorax sp.	marine Oil spill	Gulf of Mexico oil spill	28°4.175′ N	88°22.335′ W	28.0696	-88.3722		23788333
442557458	KC161579	Alcanivorax	Alcanivorax sp. TK-23 TK-23	marine Oil spill	Gulf of Mexico oil spill	28°4.175′ N	88°22.335′ W	28.0696	-88.3722		23788333
442560381	JX467655	Alcanivorax	Alcanivorax sp. TY4 TY4	Gulf of Mexico	Gulf of Mexico oil spill	28°4.175′ N	88°22.335′ W	28.0696	-88.3722		23788333
442560382	JX467656	Alcanivorax	Alcanivorax sp. TY5 TY5	Gulf of Mexico	Gulf of Mexico oil spill	28°4.175′ N	88°22.335′ W	28.0696	-88.3722		23788333
442560383	JX467657	Alcanivorax	Alcanivorax sp. TY6 TY6	Gulf of Mexico	Gulf of Mexico oil spill	28°4.175′ N	88°22.335′ W	28.0696	-88.3722		23788333
1059438581	JX467658	Alcanivorax	Alcanivorax sp. TK-40(1) TK-40(1)	Gulf of Mexico	Gulf of Mexico oil spill	28°4.175′ N	88°22.335′ W	28.0696	-88.3722		23788333
380504366	JF973404	Alcanivorax	Alcanivorax dieselolei	oil-polluted seawater	Arabian Gulf, Kuwait	29°14'16.8"N	48°33'55.0"E	29.238	48.5653		22398928
380504371	JF973409	Alcanivorax	Alcanivorax venustensis	oil-polluted seawater	Arabian Gulf, Kuwait	29°14'16.8"N	48°33'55.0"E	29.238	48.5653		22398928
380504372	JF973410	Alcanivorax	Alcanivorax jadensis	oil-polluted seawater	Arabian Gulf, Kuwait	29°14'16.8"N	48°33'55.0"E	29.238	48.5653		22398928
380504384	JF973422	Alcanivorax	Alcanivorax venustensis SWSAL13	oil-polluted seawater	Arabian Gulf, Kuwait	29°14'16.8"N	48°33'55.0"E	29.238	48.5653		22398928
380504397	JF973435	Alcanivorax	Alcanivorax borkumensis	oil-polluted seawater	Arabian Gulf, Kuwait	29°14'16.8"N	48°33'55.0"E	29.238	48.5653		22398928
380504399	JF973437	Alcanivorax	Alcanivorax jadensis SWZOR3	oil-polluted seawater	Arabian Gulf, Kuwait	29°14'16.8"N	48°33'55.0"E	29.238	48.5653		22398928
380504403	JF973441	Alcanivorax	Alcanivorax jadensis	oil-polluted seawater	Arabian Gulf, Kuwait	29°14'16.8"N	48°33'55.0"E	29.238	48.5653		22398928
380504407	JF973445	Alcanivorax	Alcanivorax borkumensis SWKRN6	oil-polluted seawater	Arabian Gulf, Kuwait	29°14'16.8"N	48°33'55.0"E	29.238	48.5653		22398928
671048439	KJ756724	Alcanivorax	Alcanivorax balearicus BioIkl	biofouling material	Arabian Gulf, Kuwait	29°14'16.8"N	48°33'55.0"E	29.238	48.5653		25249052
725664808	KJ785867	Alcanivorax	uncultured Alcanivorax sp.	biofouling material	Arabian Gulf, Kuwait	29°14'16.8"N	48°33'55.0"E	29.238	48.5653		25249052
725664809	KJ785868	Alcanivorax	uncultured Alcanivorax sp.	biofouling material	Arabian Gulf, Kuwait	29°14'16.8"N	48°33'55.0"E	29.238	48.5653		25249052
725664873	KJ785932	Alcanivorax	uncultured Alcanivorax sp.	biofouling material	Arabian Gulf, Kuwait	29°14'16.8"N	48°33'55.0"E	29.238	48.5653		25249052
871245443	KP223311	Alcanivorax	Alcanivorax venustensis 26w	seawater	Arabian Gulf, Kuwait	29°14'16.8"N	48°33'55.0"E	29.238	48.5653		26751253
871245444	KP223312	Alcanivorax	Alcanivorax balearicus 27w	seawater	Arabian Gulf, Kuwait	29°14'16.8"N	48°33'55.0"E	29.238	48.5653		26751253
919216364	KP276684	Alcanivorax	Alcanivorax dieselolei cc5	seawater	Arabian Gulf, Kuwait	29°14'16.8"N	48°33'55.0"E	29.238	48.5653		26751253
919216384	KP276704	Alcanivorax	uncultured Alcanivorax sp.	seawater	Arabian Gulf, Kuwait	29°14'16.8"N	48°33'55.0"E	29.238	48.5653		26751253
1275509887	MF158171	Alcanivorax	Alcanivorax venustensis Oilc1	seawater	Arabian Gulf, Kuwait	29°14'16.8"N	48°33'55.0"E	29.238	48.5653		29070801
1275509888	MF158172	Alcanivorax	Alcanivorax jadensis Oilc2	seawater	Arabian Gulf, Kuwait	29°14'16.8"N	48°33'55.0"E	29.238	48.5653		29070801
1275509889	MF158173	Alcanivorax	Alcanivorax borkumensis Oilc3	seawater	Arabian Gulf, Kuwait	29°14'16.8"N	48°33'55.0"E	29.238	48.5653		29070801
1275509954	MF093589	Alcanivorax	uncultured Alcanivorax sp.	seawater	Arabian Gulf, Kuwait	29°14'16.8"N	48°33'55.0"E	29.238	48.5653		29070801
1275509955	MF093590	Alcanivorax	uncultured Alcanivorax sp.	seawater	Arabian Gulf, Kuwait	29°14'16.8"N	48°33'55.0"E	29.238	48.5653		29070801
1275509958	MF093593	Alcanivorax	uncultured Alcanivorax sp.	seawater	Arabian Gulf, Kuwait	29°14'16.8"N	48°33'55.0"E	29.238	48.5653		29070801
1275509976	MF093611	Alcanivorax	uncultured Alcanivorax sp.	seawater	Arabian Gulf, Kuwait	29°14'16.8"N	48°33'55.0"E	29.238	48.5653		29070801
1275509979	MF093614	Alcanivorax	uncultured Alcanivorax sp.	seawater	Arabian Gulf, Kuwait	29°14'16.8"N	48°33'55.0"E	29.238	48.5653		29070801
345114205	JF514332	Alcanivorax	Alcanivorax borkumensis KMO38	biofouling materials adhering to stationary objects	Arabian Gulf, Kuwait	29°14'16.8"N	48°33'55.0"E	29.238	48.5653		https://doi.org/10.1016/j.ibiod.2011.12.008
345114207	JF514334	Alcanivorax	Alcanivorax venustensis	biofouling materials adhering to stationary objects	Arabian Gulf, Kuwait	29°14'16.8"N	48°33'55.0"E	29.238	48.5653		https://doi.org/10.1016/j.ibiod.2011.12.008
345114209	JF514336	Alcanivorax	Alcanivorax jadensis KMO47	biofouling materials adhering to stationary objects	Arabian Gulf, Kuwait	29°14'16.8"N	48°33'55.0"E	29.238	48.5653		https://doi.org/10.1016/j.ibiod.2011.12.008
91242932	DQ479384	Alcanivorax	Alcanivorax sp. ICC	cyanobacteria culture	Arabian Gulf, Kuwait	29°14'16.8"N	48°33'55.0"E	29.238	48.5653
304367980	HM804314	Alcanivorax	Alcanivorax sp. 1S27		Arabian Gulf, Kuwait	29°14'16.8"N	48°33'55.0"E	29.238	48.5653	Porites compressa
304367985	HM804319	Alcanivorax	Alcanivorax sp. 1S61 1S61	coral mucus	Arabian Gulf, Kuwait	29°14'16.8"N	48°33'55.0"E	29.238	48.5653	Porites compressa
304367989	HM804323	Alcanivorax	Alcanivorax sp. 1WS1 11		Arabian Gulf, Kuwait	29°14'16.8"N	48°33'55.0"E	29.238	48.5653	Porites compressa
304367992	HM804326	Alcanivorax	Alcanivorax sp. 1WS2 13 1WS2 13	seawater	Arabian Gulf, Kuwait	29°14'16.8"N	48°33'55.0"E	29.238	48.5653	Porites compressa
304368006	HM804340	Alcanivorax	Alcanivorax sp. 1S6' 12	coral mucus	Arabian Gulf, Kuwait	29°14'16.8"N	48°33'55.0"E	29.238	48.5653	Porites compressa
310697048	GU131548	Alcanivorax	Alcanivorax sp. 6SW2S23	microbial biofilm near coral reef south of Kuwait	Arabian Gulf, Kuwait	29°14'16.8"N	48°33'55.0"E	29.238	48.5653
310697066	GU131566	Alcanivorax	Alcanivorax sp. 7SW2S2	microbial biofilm near coral reef south of Kuwait	Arabian Gulf, Kuwait	29°14'16.8"N	48°33'55.0"E	29.238	48.5653
339736096	JN202603	Alcanivorax	Alcanivorax dieselolei	coastal waters	Arabian Gulf, Kuwait	29°14'16.8"N	48°33'55.0"E	29.238	48.5653
339736097	JN202604	Alcanivorax	Alcanivorax dieselolei KUAC3057 cb 124	coastal waters	Arabian Gulf, Kuwait	29°14'16.8"N	48°33'55.0"E	29.238	48.5653
1046561476	KX599085	Alcanivorax	uncultured Alcanivorax sp.	seawater	Arabian Gulf, Kuwait	29°14'16.8"N	48°33'55.0"E	29.238	48.5653
1046561477	KX599086	Alcanivorax	uncultured Alcanivorax sp.	seawater	Arabian Gulf, Kuwait	29°14'16.8"N	48°33'55.0"E	29.238	48.5653
1046561514	KX599123	Alcanivorax	uncultured Alcanivorax sp.	seawater	Arabian Gulf, Kuwait	29°14'16.8"N	48°33'55.0"E	29.238	48.5653
1233055275	KX649780	Alcanivorax	Alcanivorax jadensis SWP2	seawater	Arabian Gulf, Kuwait	29°14'16.8"N	48°33'55.0"E	29.238	48.5653
1233055278	KX649783	Alcanivorax	Alcanivorax gelatiniphagus SWPN1	seawater	Arabian Gulf, Kuwait	29°14'16.8"N	48°33'55.0"E	29.238	48.5653
1233055281	KX649786	Alcanivorax	Alcanivorax venustensis SWPN4	seawater	Arabian Gulf, Kuwait	29°14'16.8"N	48°33'55.0"E	29.238	48.5653
1233055282	KX649787	Alcanivorax	Alcanivorax xenomutans SWCN3	seawater	Arabian Gulf, Kuwait	29°14'16.8"N	48°33'55.0"E	29.238	48.5653
1233055296	KX649801	Alcanivorax	uncultured Alcanivorax sp.	seawater	Arabian Gulf, Kuwait	29°14'16.8"N	48°33'55.0"E	29.238	48.5653
1233055318	KX649823	Alcanivorax	uncultured Alcanivorax sp.	seawater	Arabian Gulf, Kuwait	29°14'16.8"N	48°33'55.0"E	29.238	48.5653
1233055320	KX649825	Alcanivorax	uncultured Alcanivorax sp.	seawater	Arabian Gulf, Kuwait	29°14'16.8"N	48°33'55.0"E	29.238	48.5653
1233055321	KX649826	Alcanivorax	uncultured Alcanivorax sp.	seawater	Arabian Gulf, Kuwait	29°14'16.8"N	48°33'55.0"E	29.238	48.5653
1233055368	KX649873	Alcanivorax	uncultured Alcanivorax sp.	seawater	Arabian Gulf, Kuwait	29°14'16.8"N	48°33'55.0"E	29.238	48.5653
1233055371	KX649876	Alcanivorax	uncultured Alcanivorax sp.	seawater	Arabian Gulf, Kuwait	29°14'16.8"N	48°33'55.0"E	29.238	48.5653
1233055372	KX649877	Alcanivorax	uncultured Alcanivorax sp.	seawater	Arabian Gulf, Kuwait	29°14'16.8"N	48°33'55.0"E	29.238	48.5653
1233055373	KX649878	Alcanivorax	uncultured Alcanivorax sp.	seawater	Arabian Gulf, Kuwait	29°14'16.8"N	48°33'55.0"E	29.238	48.5653
1233055374	KX649879	Alcanivorax	uncultured Alcanivorax sp.	seawater	Arabian Gulf, Kuwait	29°14'16.8"N	48°33'55.0"E	29.238	48.5653
409900273	JX523671	Alcanivorax	uncultured Alcanivorax sp.	beach sand	Northen Gulf of Mexico	29°50'27.8"N	87°58'13.7"W	29.8411	-87.9705
606240275	KJ187993	Alcanivorax	Alcanivorax sp. L21-PYE-C1 L21-PYE-C1	Hypersaline microbial mat	Kiribati	3°26'57.3"S	168°48'31.8"W	-3.44924	-168.809
90994983	DQ458825	Alcanivorax	Alcanivorax sp. HS252		Zhoushan islands, China	30°08'53.2"N	122°17'25.3"E	30.1481	122.29
90994987	DQ458829	Alcanivorax	Alcanivorax sp. HS251		Zhoushan islands, China	30°08'53.2"N	122°17'25.3"E	30.1481	122.29
151936185	EF694312	Alcanivorax	Alcanivorax sp. CJJK52	subsurface water	Qidong, China, Yellow Sea	31°53'52.1"N	122°08'31.1"E	31.8978	122.142
154982602	EU049501	Alcanivorax	Alcanivorax borkumensis		Rudong, China Sea	32°34'22.8"N	121°34'03.9"E	32.573	121.568
2981464	AF052599	Alcanivorax	Alcanivorax sp. SCB54		Scripps Pier, California, USA	32°53’N	117°15’W	32.8833	-117.25
1159246886	KY767034	Alcanivorax	uncultured Alcanivorax sp.	seawater; negative	Cabrillo Beach, USA	33°42'40.2"N	118°16'55.9"W	33.7112	-118.282		28633521
1159246887	KY767035	Alcanivorax	uncultured Alcanivorax sp.	seawater; negative	Cabrillo Beach, USA	33°42'40.2"N	118°16'55.9"W	33.7112	-118.282		28633521
1159246888	KY767036	Alcanivorax	uncultured Alcanivorax sp.	seawater; negative	Cabrillo Beach, USA	33°42'40.2"N	118°16'55.9"W	33.7112	-118.282		28633521
1159246890	KY767038	Alcanivorax	uncultured Alcanivorax sp.	seawater; negative	Cabrillo Beach, USA	33°42'40.2"N	118°16'55.9"W	33.7112	-118.282		28633521
1159246891	KY767039	Alcanivorax	uncultured Alcanivorax sp.	seawater; negative	Cabrillo Beach, USA	33°42'40.2"N	118°16'55.9"W	33.7112	-118.282		28633521
1159246896	KY767044	Alcanivorax	uncultured Alcanivorax sp.	seawater; negative	Cabrillo Beach, USA	33°42'40.2"N	118°16'55.9"W	33.7112	-118.282		28633521
1159246897	KY767045	Alcanivorax	uncultured Alcanivorax sp.	seawater; negative	Cabrillo Beach, USA	33°42'40.2"N	118°16'55.9"W	33.7112	-118.282		28633521
1159246898	KY767046	Alcanivorax	uncultured Alcanivorax sp.	seawater; negative	Cabrillo Beach, USA	33°42'40.2"N	118°16'55.9"W	33.7112	-118.282		28633521
1159246899	KY767047	Alcanivorax	uncultured Alcanivorax sp.	seawater; negative	Cabrillo Beach, USA	33°42'40.2"N	118°16'55.9"W	33.7112	-118.282		28633521
1159246900	KY767048	Alcanivorax	uncultured Alcanivorax sp.	seawater; negative	Cabrillo Beach, USA	33°42'40.2"N	118°16'55.9"W	33.7112	-118.282		28633521
1159246906	KY767054	Alcanivorax	uncultured Alcanivorax sp.	seawater; negative	Cabrillo Beach, USA	33°42'40.2"N	118°16'55.9"W	33.7112	-118.282		28633521
1159246907	KY767055	Alcanivorax	uncultured Alcanivorax sp.	seawater; negative	Cabrillo Beach, USA	33°42'40.2"N	118°16'55.9"W	33.7112	-118.282		28633521
1159246909	KY767057	Alcanivorax	uncultured Alcanivorax sp.	seawater; negative	Cabrillo Beach, USA	33°42'40.2"N	118°16'55.9"W	33.7112	-118.282		28633521
1159246925	KY767073	Alcanivorax	uncultured Alcanivorax sp.	seawater; negative	Cabrillo Beach, USA	33°42'40.2"N	118°16'55.9"W	33.7112	-118.282		28633521
1159246926	KY767074	Alcanivorax	uncultured Alcanivorax sp.	seawater; negative	Cabrillo Beach, USA	33°42'40.2"N	118°16'55.9"W	33.7112	-118.282		28633521
1159246927	KY767075	Alcanivorax	uncultured Alcanivorax sp.	seawater; negative	Cabrillo Beach, USA	33°42'40.2"N	118°16'55.9"W	33.7112	-118.282		28633521
1159246928	KY767076	Alcanivorax	uncultured Alcanivorax sp.	seawater; negative	Cabrillo Beach, USA	33°42'40.2"N	118°16'55.9"W	33.7112	-118.282		28633521
1159246929	KY767077	Alcanivorax	uncultured Alcanivorax sp.	seawater; negative	Cabrillo Beach, USA	33°42'40.2"N	118°16'55.9"W	33.7112	-118.282		28633521
1159246932	KY767080	Alcanivorax	uncultured Alcanivorax sp.	seawater; negative	Cabrillo Beach, USA	33°42'40.2"N	118°16'55.9"W	33.7112	-118.282		28633521
1159246933	KY767081	Alcanivorax	uncultured Alcanivorax sp.	seawater; negative	Cabrillo Beach, USA	33°42'40.2"N	118°16'55.9"W	33.7112	-118.282		28633521
1159246934	KY767082	Alcanivorax	uncultured Alcanivorax sp.	seawater; negative	Cabrillo Beach, USA	33°42'40.2"N	118°16'55.9"W	33.7112	-118.282		28633521
1159246935	KY767083	Alcanivorax	uncultured Alcanivorax sp.	seawater; negative	Cabrillo Beach, USA	33°42'40.2"N	118°16'55.9"W	33.7112	-118.282		28633521
1159246936	KY767084	Alcanivorax	uncultured Alcanivorax sp.	seawater; negative	Cabrillo Beach, USA	33°42'40.2"N	118°16'55.9"W	33.7112	-118.282		28633521
1159246939	KY767087	Alcanivorax	uncultured Alcanivorax sp.	seawater; negative	Cabrillo Beach, USA	33°42'40.2"N	118°16'55.9"W	33.7112	-118.282		28633521
1159246940	KY767088	Alcanivorax	uncultured Alcanivorax sp.	seawater; negative	Cabrillo Beach, USA	33°42'40.2"N	118°16'55.9"W	33.7112	-118.282		28633521
1159246941	KY767089	Alcanivorax	uncultured Alcanivorax sp.	seawater; negative	Cabrillo Beach, USA	33°42'40.2"N	118°16'55.9"W	33.7112	-118.282		28633521
1159246942	KY767090	Alcanivorax	uncultured Alcanivorax sp.	seawater; negative	Cabrillo Beach, USA	33°42'40.2"N	118°16'55.9"W	33.7112	-118.282		28633521
1159246943	KY767091	Alcanivorax	uncultured Alcanivorax sp.	seawater; negative	Cabrillo Beach, USA	33°42'40.2"N	118°16'55.9"W	33.7112	-118.282		28633521
1159246997	KY767145	Alcanivorax	uncultured Alcanivorax sp.	seawater; negative	Cabrillo Beach, USA	33°42'40.2"N	118°16'55.9"W	33.7112	-118.282		28633521
1159246998	KY767146	Alcanivorax	uncultured Alcanivorax sp.	seawater; negative	Cabrillo Beach, USA	33°42'40.2"N	118°16'55.9"W	33.7112	-118.282		28633521
1159246999	KY767147	Alcanivorax	uncultured Alcanivorax sp.	seawater; negative	Cabrillo Beach, USA	33°42'40.2"N	118°16'55.9"W	33.7112	-118.282		28633521
1159247000	KY767148	Alcanivorax	uncultured Alcanivorax sp.	seawater; negative	Cabrillo Beach, USA	33°42'40.2"N	118°16'55.9"W	33.7112	-118.282		28633521
1159247001	KY767149	Alcanivorax	uncultured Alcanivorax sp.	seawater; negative	Cabrillo Beach, USA	33°42'40.2"N	118°16'55.9"W	33.7112	-118.282		28633521
1159247002	KY767150	Alcanivorax	uncultured Alcanivorax sp.	seawater; negative	Cabrillo Beach, USA	33°42'40.2"N	118°16'55.9"W	33.7112	-118.282		28633521
1159247003	KY767151	Alcanivorax	uncultured Alcanivorax sp.	seawater; negative	Cabrillo Beach, USA	33°42'40.2"N	118°16'55.9"W	33.7112	-118.282		28633521
1159247004	KY767152	Alcanivorax	uncultured Alcanivorax sp.	seawater; negative	Cabrillo Beach, USA	33°42'40.2"N	118°16'55.9"W	33.7112	-118.282		28633521
1159247005	KY767153	Alcanivorax	uncultured Alcanivorax sp.	seawater; negative	Cabrillo Beach, USA	33°42'40.2"N	118°16'55.9"W	33.7112	-118.282		28633521
1159247007	KY767155	Alcanivorax	uncultured Alcanivorax sp.	seawater; negative	Cabrillo Beach, USA	33°42'40.2"N	118°16'55.9"W	33.7112	-118.282		28633521
1159247008	KY767156	Alcanivorax	uncultured Alcanivorax sp.	seawater; negative	Cabrillo Beach, USA	33°42'40.2"N	118°16'55.9"W	33.7112	-118.282		28633521
1159247009	KY767157	Alcanivorax	uncultured Alcanivorax sp.	seawater; negative	Cabrillo Beach, USA	33°42'40.2"N	118°16'55.9"W	33.7112	-118.282		28633521
1159247011	KY767159	Alcanivorax	uncultured Alcanivorax sp.	seawater; negative	Cabrillo Beach, USA	33°42'40.2"N	118°16'55.9"W	33.7112	-118.282		28633521
1159247012	KY767160	Alcanivorax	uncultured Alcanivorax sp.	seawater; negative	Cabrillo Beach, USA	33°42'40.2"N	118°16'55.9"W	33.7112	-118.282		28633521
1159247013	KY767161	Alcanivorax	uncultured Alcanivorax sp.	seawater; negative	Cabrillo Beach, USA	33°42'40.2"N	118°16'55.9"W	33.7112	-118.282		28633521
1159247014	KY767162	Alcanivorax	uncultured Alcanivorax sp.	seawater; negative	Cabrillo Beach, USA	33°42'40.2"N	118°16'55.9"W	33.7112	-118.282		28633521
1159247017	KY767165	Alcanivorax	uncultured Alcanivorax sp.	seawater; negative	Cabrillo Beach, USA	33°42'40.2"N	118°16'55.9"W	33.7112	-118.282		28633521
1159247018	KY767166	Alcanivorax	uncultured Alcanivorax sp.	seawater; negative	Cabrillo Beach, USA	33°42'40.2"N	118°16'55.9"W	33.7112	-118.282		28633521
1159247030	KY767178	Alcanivorax	uncultured Alcanivorax sp.	seawater; negative	Cabrillo Beach, USA	33°42'40.2"N	118°16'55.9"W	33.7112	-118.282		28633521
306494930	HQ161488	Alcanivorax	uncultured Alcanivorax sp.		Eastern Mediterranean Sea	34.43 N	26.2 E	34.43	26.2
567576180	KF875698	Alcanivorax	Alcanivorax sp. enrichment culture clone HEX19		North Carolina coast, USA	34° 33.42′ N	76° 51.06′ W	34.557	-76.851		24578702
596359777	KJ364601	Alcanivorax	Alcanivorax sp. E46 E46	Eastern Mediterranean Sea water 1350m	Israel	34°02'16.8"N	34°02'16.8"E	34.038	34.038		26109135
596359807	KJ364611	Alcanivorax	Alcanivorax sp. E46 E46	Eastern Mediterranean Sea water 1350m	Israel	34°02'16.8"N	34°02'16.8"E	34.038	34.038		26109135
1751875457	LC498508	Alcanivorax	Alcanivorax sp. TH11	sea water	Japan: Yamaguchi, Tokuyama bay, Harumi-shinsui park	34°02'47.3"N	131°47'14.7"E	34.0465	131.787
256681366	GQ408898	Alcanivorax	Alcanivorax sp. EM0487	ocean water	South Korea: Yeosu, Jeollanam-do	34°44'12.1"N	127°39'46.8"E	34.7367	127.663
530759426	KC854371	Alcanivorax	Alcanivorax sp. TSAR26 TSAR26		Red Sea coral reef, Eilat, Israel	34°55′02″N	29°60′05″E	34.9172	30.0014	Theonella swinhoei	24164535
226237516	AB257195	Alcanivorax	Alcanivorax sp. GR211P1	Coastal marine water	Japan	35.00 N	139.13 E	35	139.13
226237517	AB257196	Alcanivorax	Alcanivorax sp. GR211P2	Coastal marine water	Japan	35.00 N	139.13 E	35	139.13
1465187681	LC373527	Alcanivorax	Alcanivorax sp. MH55	deep-sea sediment	Japan	35.00 N	139.13 E	35	139.13
225032614	FJ799058	Alcanivorax	Alcanivorax borkumensis HH04B	sediments	Middle Yellow Sea, China	35.3358 N	124.500 E	36	124.5
225032616	FJ799060	Alcanivorax	Alcanivorax borkumensis HH04E	sediments	Yellow Sea, China	35.3358 N	120.9938 E	35.3358	120.994
225032553	FJ798997	Alcanivorax	Alcanivorax borkumensis	Yellow Sea sediment	Yellow Sea, China	35.3358 N	120.9938 E	35.3358	120.994
225032554	FJ798998	Alcanivorax	Alcanivorax borkumensis 145PHE-6	sediments	Yellow Sea, China	35.3358 N	120.9938 E	35.3358	120.994
225032602	FJ799046	Alcanivorax	Alcanivorax borkumensis 145CO-3	sediments	Yellow Sea, China	35.3358 N	120.9938 E	35.3358	120.994
225032607	FJ799051	Alcanivorax	Alcanivorax borkumensis	Yellow Sea sediment	Yellow Sea, China	35.3358 N	120.9938 E	35.3358	120.994
225032608	FJ799052	Alcanivorax	Alcanivorax borkumensis 145CO-12	sediments	Yellow Sea, China	35.3358 N	120.9938 E	35.3358	120.994
259157325	GQ505265	Alcanivorax	Alcanivorax borkumensis 145CO-18	sediments	Yellow Sea, China	35.3358 N	120.9938 E	35.3358	120.994
259157339	GQ505279	Alcanivorax	Alcanivorax borkumensis 145CO-16	sediments	Yellow Sea, China	35.3358 N	120.9938 E	35.3358	120.994
259157340	GQ505280	Alcanivorax	Alcanivorax borkumensis 145CO-20	sediments	Yellow Sea, China	35.3358 N	120.9938 E	35.3358	120.994
225032617	FJ799061	Alcanivorax	Alcanivorax borkumensis HH33A	sediments	Yellow Sea, China	35.3358 N	120.9938 E	35.3358	120.994
306494805	HQ161363	Alcanivorax	uncultured Alcanivorax sp.		Eastern Mediterranean Sea	35.75 N	21.0 E	35.75	21
306494832	HQ161390	Alcanivorax	uncultured Alcanivorax sp.		Eastern Mediterranean Sea	35.75 N	21.0 E	35.75	21
306494840	HQ161398	Alcanivorax	uncultured Alcanivorax sp.		Eastern Mediterranean Sea	35.75 N	21.0 E	35.75	21
15384497	AF321065	Alcanivorax	Alcanivorax sp. U20		Station 76, Mediterranean Sea	35°13,83′N	21°28,29′E	35.2305	21.4715		11722884
995974565	KT722765	Alcanivorax	Alcanivorax sp. E4 E4	beach sediments	Gulf of Huangdao, China	35°51'46.0"N	120°04'24.3"E	35.8628	120.073
998246787	KT715759	Alcanivorax	Alcanivorax sp. A1 A1	beach sediments	Gulf of Huangdao, China	35°51'46.0"N	120°04'24.3"E	35.8628	120.073
998246792	KT715764	Alcanivorax	Alcanivorax sp. A6 A6	beach sediments	Gulf of Huangdao, China	35°51'46.0"N	120°04'24.3"E	35.8628	120.073
222822364	FJ613142	Alcanivorax	Alcanivorax sp. ZXM144 ZXM144		Huiquan Bay, Qingdao, China	36.047 N	120.341 E	36.047	120.341
240129672	GQ169073	Alcanivorax	Alcanivorax sp. TVGB17	deep sea sediment	Huiquan Bay, Qingdao, China	36.047 N	120.341 E	36.047	120.341
240129679	GQ169080	Alcanivorax	Alcanivorax sp. TVGB30	deep sea sediment	Huiquan Bay, Qingdao, China	36.047 N	120.341 E	36.047	120.341
227002173	FJ866702	Alcanivorax	Alcanivorax sp. WH072 WH072	cold water mass	Huiquan Bay, Qingdao, China	36.07583 N	120.26272 E	36.0758	120.263
364536890	JN563823	Alcanivorax	uncultured Alcanivorax sp.	sea water	Southern Ionian Sea	36.34 N	21.07 E	36.34	21.07		22827264
605052142	KJ189552	Alcanivorax	uncultured Alcanivorax sp.	sea water	Southern Ionian Sea	36.34 N	21.07 E	36.34	21.07
225032598	FJ799042	Alcanivorax	Alcanivorax borkumensis	Yellow Sea sediment	Yellow Sea, China	35.3358 N	120.9938 E	35.3358	120.994
225032599	FJ799043	Alcanivorax	Alcanivorax borkumensis	Yellow Sea sediment	Yellow Sea, China	35.3358 N	120.9938 E	35.3358	120.994
225032600	FJ799044	Alcanivorax	Alcanivorax borkumensis	Yellow Sea sediment	Yellow Sea, China	35.3358 N	120.9938 E	35.3358	120.994
225032595	FJ799039	Alcanivorax	Alcanivorax borkumensis	Yellow Sea sediment	Yellow Sea, China	35.3358 N	120.9938 E	35.3358	120.994
213958398	FJ436747	Alcanivorax	Alcanivorax sp. ZXM221 ZXM221	coastal water	Coast of Qingdao, China	36°01'53.1"N	120°23'42.1"E	36.0314	120.395
213958400	FJ436749	Alcanivorax	Alcanivorax sp. ZXM018	coastal water	Coast of Qingdao, China	36°01'53.1"N	120°23'42.1"E	36.0314	120.395
213958420	FJ436769	Alcanivorax	Alcanivorax sp. ZXM228 ZXM228	coastal water	Coast of Qingdao, China	36°01'53.1"N	120°23'42.1"E	36.0314	120.395
401879003	JX173507	Alcanivorax	Alcanivorax dieselolei ZR015	seaweed	Coast of Qingdao, China	36°01'53.1"N	120°23'42.1"E	36.0314	120.395
401879016	JX173520	Alcanivorax	Alcanivorax dieselolei	seaweed	Coast of Qingdao, China	36°01'53.1"N	120°23'42.1"E	36.0314	120.395
401879019	JX173523	Alcanivorax	Alcanivorax dieselolei ZR038	seaweed	Coast of Qingdao, China	36°01'53.1"N	120°23'42.1"E	36.0314	120.395
401879025	JX173529	Alcanivorax	Alcanivorax dieselolei	seaweed	Coast of Qingdao, China	36°01'53.1"N	120°23'42.1"E	36.0314	120.395
401879026	JX173530	Alcanivorax	Alcanivorax dieselolei ZR059	seaweed	Coast of Qingdao, China	36°01'53.1"N	120°23'42.1"E	36.0314	120.395
401879042	JX173546	Alcanivorax	Alcanivorax dieselolei	seaweed	Coast of Qingdao, China	36°01'53.1"N	120°23'42.1"E	36.0314	120.395
401879057	JX173561	Alcanivorax	Alcanivorax dieselolei ZR044	seaweed	Coast of Qingdao, China	36°01'53.1"N	120°23'42.1"E	36.0314	120.395
401879062	JX173566	Alcanivorax	Alcanivorax dieselolei	seaweed	Coast of Qingdao, China	36°01'53.1"N	120°23'42.1"E	36.0314	120.395
401879084	JX173588	Alcanivorax	Alcanivorax dieselolei	seaweed	Coast of Qingdao, China	36°01'53.1"N	120°23'42.1"E	36.0314	120.395
430765043	JQ764972	Alcanivorax	Alcanivorax sp. MAR 12	Broken Spur Mussels	Atlantic Ocean V	36°14′ N	33°54′ W	36.2333	-33.9		23889124
256681367	GQ408899	Alcanivorax	Alcanivorax sp. EM0488	ocean water	South Korea: Malipo, Chungcheongnam-do	36°26'19.9"N	126°01'13.9"E	36.4389	126.021
115292346	AB274774	Alcanivorax	Alcanivorax sp. WINTA111da WINTA111da	seawater	Cádiz, Spain	36°34'25.5"N	6°19'00.5"W	36.5738	-6.3168	Senegalese sole
282153492	GU223373	Alcanivorax	Alcanivorax sp. EM485	ocean water	South Korea: Anmyeondo, Chungcheongnam-do	36°35'14.9"N	129°49'28.2"E	36.5875	129.825
282153497	GU223378	Alcanivorax	Alcanivorax sp. EM484	ocean water	South Korea: Pohang, Gyeongsangbuk-do	36°35'14.9"N	129°49'28.2"E	36.5875	129.825
395783427	JQ999980	Alcanivorax	Alcanivorax borkumensis	marine wetland	Taean, South Korea	36°38'58.6"N	126°12'40.6"E	36.6496	126.211
1394652799	MH425632	Alcanivorax	Alcanivorax sp. PSF-3sw	seawater	Port of Sidi, Fredj, Algeria	36°46'11.8"N	2°51'14.6"E	36.7699	2.85404
1394652803	MH425636	Alcanivorax	Alcanivorax sp. PSF-30Sw	sediment	Port of Sidi, Fredj, Algeria	36°46'11.8"N	2°51'14.6"E	36.7699	2.85404
1394652805	MH425638	Alcanivorax	Alcanivorax sp. PSF-34sw	seawater	Port of Sidi, Fredj, Algeria	36°46'11.8"N	2°51'14.6"E	36.7699	2.85404
1394652809	MH425642	Alcanivorax	Alcanivorax sp. PSF-54s	sediment	Port of Sidi, Fredj, Algeria	36°46'11.8"N	2°51'14.6"E	36.7699	2.85404
1394652810	MH425643	Alcanivorax	Alcanivorax sp. PSF-84s	sediment	Port of Sidi, Fredj, Algeria	36°46'11.8"N	2°51'14.6"E	36.7699	2.85404
1394652811	MH425644	Alcanivorax	Alcanivorax sp. PSF-88sw	seawater	Port of Sidi, Fredj, Algeria	36°46'11.8"N	2°51'14.6"E	36.7699	2.85404
1394652812	MH425645	Alcanivorax	Alcanivorax sp. PSF.90.sw	seawater	Port of Sidi, Fredj, Algeria	36°46'11.8"N	2°51'14.6"E	36.7699	2.85404
1394652815	MH425648	Alcanivorax	Alcanivorax sp. PSF-12sw	seawater	Port of Sidi, Fredj, Algeria	36°46'11.8"N	2°51'14.6"E	36.7699	2.85404
1394652819	MH425652	Alcanivorax	Alcanivorax sp. PSF-18S	seawater	Port of Sidi, Fredj, Algeria	36°46'11.8"N	2°51'14.6"E	36.7699	2.85404
1018196604	NR_136483	Alcanivorax	Alcanivorax gelatiniphagus MEBiC08158	seawater	South Korea	36°51'15.3"N	126°05'30.5"E	36.8543	126.092		25858250
392513778	JQ937289	Alcanivorax	Alcanivorax gelatiniphagus MEBiC08158	seawater	South Korea	36°58'27.0"N	126°22'11.3"E	36.9742	126.37		25858250
209865035	FJ384482	Alcanivorax	uncultured Alcanivorax sp.	surface water	Near Sanggou Bay, Yellow Sea, China	37.0013 N	122.9935 E	37.0013	122.993
259157327	GQ505267	Alcanivorax	Alcanivorax borkumensis	Yellow Sea sediment	Yellow Sea, China	35.3358 N	120.9938 E	35.3358	120.994
259157338	GQ505278	Alcanivorax	Alcanivorax borkumensis 84CO-10	sediment	Near Sanggou Bay, Yellow Sea, China	37.0013 N	122.9935 E	37.0013	122.993
307592707	HQ188569	Alcanivorax	Alcanivorax sp. 3(2010)	surface seawater sample	South Korea: the East Sea	37.06 N	129.48 E	37.06	129.48		21255051
307592731	HQ188593	Alcanivorax	Alcanivorax sp. N45(2010) N45	surface seawater sample	East Sea, South Korea	37.06 N	129.48 E	37.06	129.48		21255051
411172666	JX853819	Alcanivorax	Alcanivorax sp. A28-3	seawater	East Sea, South Korea	37.06 N	129.48 E	37.06	129.48
197260494	EU928731	Alcanivorax	Alcanivorax dieselolei	sediments	IR-TVG2, SWIR, Indian Ocean	37.6866 S	50.4873 E	37.6866	50.4873		18841325
197260495	EU928732	Alcanivorax	Alcanivorax dieselolei	sediments	IR-TVG2, SWIR, Indian Ocean	37.6866 S	50.4873 E	37.6866	50.4873		18841325
197260520	EU928757	Alcanivorax	Alcanivorax venustensis As-I3-8	deep sea sediment	IR-TVG2, SWIR, Indian Ocean	37.6866 S	50.4873 E	37.6866	50.4873		18841325
158699672	EF647617	Alcanivorax	Alcanivorax dieselolei		Indian Ocean	37.78 S	49.65 E	-37.78	49.65
189474092	EU781512	Alcanivorax	Alcanivorax sp. YD13-A	deep-sea hydrothermal vent sediment	Indian Ocean	37.78 S	49.65 E	-37.78	49.65
189474096	EU781516	Alcanivorax	Alcanivorax sp. YDC2-H	deep-sea hydrothermal vent sediment	Indian Ocean	37.78 S	49.65 E	-37.78	49.65
387147986	JQ975862	Alcanivorax	Alcanivorax sp. enrichment culture clone A009	deep seawater	Indian Ocean	37.78 S	49.65 E	-37.78	49.65
529060717	JX966225	Alcanivorax	uncultured Alcanivorax sp.	sea water at was 15 deg C, salinity 33	Italy: Straits of Messina	37.8448 N	15.2921 E	37.8448	15.2921		23817604
909148731	KT348211	Alcanivorax	Alcanivorax sp. AU3AA2	seawater	Priolo Bay, Sicily, Italy	37°09'36.0"N	15°12'36.0"E	37.16	15.21		26248825
909148732	KT348212	Alcanivorax	Alcanivorax sp. AU3AA5 AU3AA5	seawater	Priolo Bay, Sicily, Italy	37°09'36.0"N	15°12'36.0"E	37.16	15.21		26248825
909148733	KT348213	Alcanivorax	Alcanivorax sp. AU3AA6	seawater	Priolo Bay, Sicily, Italy	37°09'36.0"N	15°12'36.0"E	37.16	15.21		26248825
909148734	KT348214	Alcanivorax	Alcanivorax sp. AU3AA7 AU3AA7	seawater	Priolo Bay, Sicily, Italy	37°09'36.0"N	15°12'36.0"E	37.16	15.21		26248825
909148735	KT348215	Alcanivorax	Alcanivorax sp. AU3AA8	seawater	Priolo Bay, Sicily, Italy	37°09'36.0"N	15°12'36.0"E	37.16	15.21		26248825
909148736	KT348216	Alcanivorax	Alcanivorax sp. AU3AG1	seawater	Priolo Bay, Sicily, Italy	37°09'36.0"N	15°12'36.0"E	37.16	15.21		26248825
909148737	KT348217	Alcanivorax	Alcanivorax sp. AU3AG2 AU3AG2	seawater	Priolo Bay, Sicily, Italy	37°09'36.0"N	15°12'36.0"E	37.16	15.21		26248825
909148738	KT348218	Alcanivorax	Alcanivorax sp. AU6SA1 AU6SA1	sediment	Priolo Bay, Sicily, Italy	37°09'36.0"N	15°12'36.0"E	37.16	15.21		26248825
909148739	KT348219	Alcanivorax	Alcanivorax sp. AU7SA4 AU7SA4	sediment	Priolo Bay, Sicily, Italy	37°09'36.0"N	15°12'36.0"E	37.16	15.21		26248825
909148740	KT348220	Alcanivorax	Alcanivorax sp. AU8SG1 AU8SG1	sediment	Priolo Bay, Sicily, Italy	37°09'36.0"N	15°12'36.0"E	37.16	15.21		26248825
909148741	KT348221	Alcanivorax	Alcanivorax sp. AU3SA2 AU3SA2	sediment	Priolo Bay, Sicily, Italy	37°09'36.0"N	15°12'36.0"E	37.16	15.21		26248825
909148742	KT348222	Alcanivorax	Alcanivorax sp. AU3SA4 AU3SA4	sediment	Priolo Bay, Sicily, Italy	37°09'36.0"N	15°12'36.0"E	37.16	15.21		26248825
909148743	KT348223	Alcanivorax	Alcanivorax sp. AU3SA5 AU3SA5	sediment	Priolo Bay, Sicily, Italy	37°09'36.0"N	15°12'36.0"E	37.16	15.21		26248825
909148744	KT348224	Alcanivorax	Alcanivorax sp. AU3SG1 AU3SG1	sediment	Priolo Bay, Sicily, Italy	37°09'36.0"N	15°12'36.0"E	37.16	15.21		26248825
909148745	KT348225	Alcanivorax	Alcanivorax sp. AU3SG3 AU3SG3	sediment	Priolo Bay, Sicily, Italy	37°09'36.0"N	15°12'36.0"E	37.16	15.21		26248825
909148746	KT348226	Alcanivorax	Alcanivorax sp. AU3SG4 AU3SG4	sediment	Priolo Bay, Sicily, Italy	37°09'36.0"N	15°12'36.0"E	37.16	15.21		26248825
909148747	KT348227	Alcanivorax	Alcanivorax sp. AU4SA2	seawater	Priolo Bay, Sicily, Italy	37°09'36.0"N	15°12'36.0"E	37.16	15.21		26248825
909148748	KT348228	Alcanivorax	Alcanivorax sp. AU4SA3	seawater	Priolo Bay, Sicily, Italy	37°09'36.0"N	15°12'36.0"E	37.16	15.21		26248825
909148749	KT348229	Alcanivorax	Alcanivorax sp. AU4SA4 AU4SA4	seawater	Priolo Bay, Sicily, Italy	37°09'36.0"N	15°12'36.0"E	37.16	15.21		26248825
909148750	KT348230	Alcanivorax	Alcanivorax sp. AU4SG3	seawater	Priolo Bay, Sicily, Italy	37°09'36.0"N	15°12'36.0"E	37.16	15.21		26248825
909148751	KT348231	Alcanivorax	Alcanivorax sp. AU5SA2	seawater	Priolo Bay, Sicily, Italy	37°09'36.0"N	15°12'36.0"E	37.16	15.21		26248825
909148752	KT348232	Alcanivorax	Alcanivorax sp. AU5SA3 AU5SA3	sediment	Priolo Bay, Sicily, Italy	37°09'36.0"N	15°12'36.0"E	37.16	15.21		26248825
909148753	KT348233	Alcanivorax	Alcanivorax sp. AU5SA4	seawater	Priolo Bay, Sicily, Italy	37°09'36.0"N	15°12'36.0"E	37.16	15.21		26248825
909148754	KT348234	Alcanivorax	Alcanivorax sp. AU5SA5	seawater	Priolo Bay, Sicily, Italy	37°09'36.0"N	15°12'36.0"E	37.16	15.21		26248825
909148755	KT348235	Alcanivorax	Alcanivorax sp. AU5SA6	seawater	Priolo Bay, Sicily, Italy	37°09'36.0"N	15°12'36.0"E	37.16	15.21		26248825
909148756	KT348236	Alcanivorax	Alcanivorax sp. AU5SG1	seawater	Priolo Bay, Sicily, Italy	37°09'36.0"N	15°12'36.0"E	37.16	15.21		26248825
909148757	KT348237	Alcanivorax	Alcanivorax sp. AU6SG2	seawater	Priolo Bay, Sicily, Italy	37°09'36.0"N	15°12'36.0"E	37.16	15.21		26248825
909148758	KT348238	Alcanivorax	Alcanivorax sp. AU7AA1 AU7AA1	seawater	Priolo Bay, Sicily, Italy	37°09'36.0"N	15°12'36.0"E	37.16	15.21		26248825
909148759	KT348239	Alcanivorax	Alcanivorax sp. AU7AA3 AU7AA3	seawater	Priolo Bay, Sicily, Italy	37°09'36.0"N	15°12'36.0"E	37.16	15.21		26248825
909148760	KT348240	Alcanivorax	Alcanivorax sp. AU7AA4 AU7AA4	seawater	Priolo Bay, Sicily, Italy	37°09'36.0"N	15°12'36.0"E	37.16	15.21		26248825
909148761	KT348241	Alcanivorax	Alcanivorax sp. AU7AA5 AU7AA5	seawater	Priolo Bay, Sicily, Italy	37°09'36.0"N	15°12'36.0"E	37.16	15.21		26248825
909148762	KT348242	Alcanivorax	Alcanivorax sp. AU7AA6 AU7AA6	seawater	Priolo Bay, Sicily, Italy	37°09'36.0"N	15°12'36.0"E	37.16	15.21		26248825
909148763	KT348243	Alcanivorax	Alcanivorax sp. AU7AA7 AU7AA7	seawater	Priolo Bay, Sicily, Italy	37°09'36.0"N	15°12'36.0"E	37.16	15.21		26248825
909148764	KT348244	Alcanivorax	Alcanivorax sp. AU7AA8 AU7AA8	seawater	Priolo Bay, Sicily, Italy	37°09'36.0"N	15°12'36.0"E	37.16	15.21		26248825
909148765	KT348245	Alcanivorax	Alcanivorax sp. AU7AG2 AU7AG2	seawater	Priolo Bay, Sicily, Italy	37°09'36.0"N	15°12'36.0"E	37.16	15.21		26248825
909148766	KT348246	Alcanivorax	Alcanivorax sp. AU7AG3 AU7AG3	seawater	Priolo Bay, Sicily, Italy	37°09'36.0"N	15°12'36.0"E	37.16	15.21		26248825
909148767	KT348247	Alcanivorax	Alcanivorax sp. AU7SA2 AU7SA2	sediment	Priolo Bay, Sicily, Italy	37°09'36.0"N	15°12'36.0"E	37.16	15.21		26248825
909148768	KT348248	Alcanivorax	Alcanivorax sp. AU7SA3 AU7SA3	sediment	Priolo Bay, Sicily, Italy	37°09'36.0"N	15°12'36.0"E	37.16	15.21		26248825
909148769	KT348249	Alcanivorax	Alcanivorax sp. AU7SG3 AU7SG3	sediment	Priolo Bay, Sicily, Italy	37°09'36.0"N	15°12'36.0"E	37.16	15.21		26248825
909148770	KT348250	Alcanivorax	Alcanivorax sp. AU8AG2 AU8AG2	seawater	Priolo Bay, Sicily, Italy	37°09'36.0"N	15°12'36.0"E	37.16	15.21		26248825
909148771	KT348251	Alcanivorax	Alcanivorax sp. AU8SA1 AU8SA1	sediment	Priolo Bay, Sicily, Italy	37°09'36.0"N	15°12'36.0"E	37.16	15.21		26248825
909148772	KT348252	Alcanivorax	Alcanivorax sp. AU8SA2 AU8SA2	sediment	Priolo Bay, Sicily, Italy	37°09'36.0"N	15°12'36.0"E	37.16	15.21		26248825
909148773	KT348253	Alcanivorax	Alcanivorax sp. AU8SA3 AU8SA3	sediment	Priolo Bay, Sicily, Italy	37°09'36.0"N	15°12'36.0"E	37.16	15.21		26248825
909148774	KT348254	Alcanivorax	Alcanivorax sp. AU8SA5 AU8SA5	sediment	Priolo Bay, Sicily, Italy	37°09'36.0"N	15°12'36.0"E	37.16	15.21		26248825
909148775	KT348255	Alcanivorax	Alcanivorax sp. AU8SA6 AU8SA6	sediment	Priolo Bay, Sicily, Italy	37°09'36.0"N	15°12'36.0"E	37.16	15.21		26248825
909148776	KT348256	Alcanivorax	Alcanivorax sp. AU8SG3 AU8SG3	sediment	Priolo Bay, Sicily, Italy	37°09'36.0"N	15°12'36.0"E	37.16	15.21		26248825
909148777	KT348257	Alcanivorax	Alcanivorax sp. AU3SG2 AU3SG2	sediment	Priolo Bay, Sicily, Italy	37°09'36.0"N	15°12'36.0"E	37.16	15.21		26248825
909148778	KT348258	Alcanivorax	Alcanivorax sp. AU4AA1 AU4AA1	seawater	Priolo Bay, Sicily, Italy	37°09'36.0"N	15°12'36.0"E	37.16	15.21		26248825
909148779	KT348259	Alcanivorax	Alcanivorax sp. AU4AA2 AU4AA2	seawater	Priolo Bay, Sicily, Italy	37°09'36.0"N	15°12'36.0"E	37.16	15.21		26248825
909148780	KT348260	Alcanivorax	Alcanivorax sp. AU4AA3 AU4AA3	seawater	Priolo Bay, Sicily, Italy	37°09'36.0"N	15°12'36.0"E	37.16	15.21		26248825
909148781	KT348261	Alcanivorax	Alcanivorax sp. AU4AG1 AU4AG1	seawater	Priolo Bay, Sicily, Italy	37°09'36.0"N	15°12'36.0"E	37.16	15.21		26248825
909148782	KT348262	Alcanivorax	Alcanivorax sp. AU4SG1 AU4SG1	sediment	Priolo Bay, Sicily, Italy	37°09'36.0"N	15°12'36.0"E	37.16	15.21		26248825
909148783	KT348263	Alcanivorax	Alcanivorax sp. AU5AG5 AU5AG5	seawater	Priolo Bay, Sicily, Italy	37°09'36.0"N	15°12'36.0"E	37.16	15.21		26248825
909148784	KT348264	Alcanivorax	Alcanivorax sp. AU6SA3 AU6SA3	sediment	Priolo Bay, Sicily, Italy	37°09'36.0"N	15°12'36.0"E	37.16	15.21		26248825
909148785	KT348265	Alcanivorax	Alcanivorax sp. AU8SG2 AU8SG2	sediment	Priolo Bay, Sicily, Italy	37°09'36.0"N	15°12'36.0"E	37.16	15.21		26248825
909148816	KT348296	Alcanivorax	Alcanivorax sp. 5M04 BPH 5M04 BPH	sediment	Priolo Bay, Sicily, Italy	37°09'36.0"N	15°12'36.0"E	37.16	15.21		26248825
909148817	KT348297	Alcanivorax	Alcanivorax sp. Q1M06 PYR Q1M06 PYR	sediment	Priolo Bay, Sicily, Italy	37°09'36.0"N	15°12'36.0"E	37.16	15.21		26248825
909148819	KT348299	Alcanivorax	Alcanivorax sp. 1M08 PYR 1M08 PYR	sediment	Priolo Bay, Sicily, Italy	37°09'36.0"N	15°12'36.0"E	37.16	15.21		26248825
909148829	KT348309	Alcanivorax	Alcanivorax sp. 2M05 DBT 2M05 DBT	sediment	Priolo Bay, Sicily, Italy	37°09'36.0"N	15°12'36.0"E	37.16	15.21		26248825
909148835	KT348315	Alcanivorax	Alcanivorax sp. S1M06 PYR S1M06 PYR	sediment	Priolo Bay, Sicily, Italy	37°09'36.0"N	15°12'36.0"E	37.16	15.21		26248825
909148852	KT348332	Alcanivorax	Alcanivorax sp. M08A60 M08A60	seawater	Priolo Bay, Sicily, Italy	37°09'36.0"N	15°12'36.0"E	37.16	15.21		26248825
909148858	KT348338	Alcanivorax	Alcanivorax sp. M06A64 M06A64	seawater	Priolo Bay, Sicily, Italy	37°09'36.0"N	15°12'36.0"E	37.16	15.21		26248825
909148859	KT348339	Alcanivorax	Alcanivorax sp. M05A55 M05A55	seawater	Priolo Bay, Sicily, Italy	37°09'36.0"N	15°12'36.0"E	37.16	15.21		26248825
909148875	KT348355	Alcanivorax	Alcanivorax sp. M08A59 M08A59	seawater	Priolo Bay, Sicily, Italy	37°09'36.0"N	15°12'36.0"E	37.16	15.21		26248825
909148877	KT348357	Alcanivorax	Alcanivorax sp. M07A27 M07A27	seawater	Priolo Bay, Sicily, Italy	37°09'36.0"N	15°12'36.0"E	37.16	15.21		26248825
909148880	KT348360	Alcanivorax	Alcanivorax sp. M05A49 M05A49	seawater	Priolo Bay, Sicily, Italy	37°09'36.0"N	15°12'36.0"E	37.16	15.21		26248825
909148882	KT348362	Alcanivorax	Alcanivorax sp. M05A56 M05A56	seawater	Priolo Bay, Sicily, Italy	37°09'36.0"N	15°12'36.0"E	37.16	15.21		26248825
1063302887	KX816464	Alcanivorax	Alcanivorax sp. 70072	ocean sediment	Laizhou Bay, China	37°16'33.2"N	119°41'00.8"E	37.2759	119.684
1314672645	KY489781	Alcanivorax	uncultured Alcanivorax sp.	hydrocarbon contaminated sediment	Tunisia	37°21'20.2"N	10°00'07.0"E	37.3556	10.0019
1314672646	KY489782	Alcanivorax	uncultured Alcanivorax sp.	hydrocarbon contaminated sediment	Tunisia	37°21'20.2"N	10°00'07.0"E	37.3556	10.0019
1314672647	KY489783	Alcanivorax	uncultured Alcanivorax sp.	hydrocarbon contaminated sediment	Tunisia	37°21'20.2"N	10°00'07.0"E	37.3556	10.0019
1314672648	KY489784	Alcanivorax	uncultured Alcanivorax sp.	hydrocarbon contaminated sediment	Tunisia	37°21'20.2"N	10°00'07.0"E	37.3556	10.0019
1314672649	KY489785	Alcanivorax	uncultured Alcanivorax sp.	hydrocarbon contaminated sediment	Tunisia	37°21'20.2"N	10°00'07.0"E	37.3556	10.0019
1314672650	KY489786	Alcanivorax	uncultured Alcanivorax sp.	hydrocarbon contaminated sediment	Tunisia	37°21'20.2"N	10°00'07.0"E	37.3556	10.0019
1314672651	KY489787	Alcanivorax	uncultured Alcanivorax sp.	hydrocarbon contaminated sediment	Tunisia	37°21'20.2"N	10°00'07.0"E	37.3556	10.0019
1314672652	KY489788	Alcanivorax	uncultured Alcanivorax sp.	hydrocarbon contaminated sediment	Tunisia	37°21'20.2"N	10°00'07.0"E	37.3556	10.0019
1314672653	KY489789	Alcanivorax	uncultured Alcanivorax sp.	hydrocarbon contaminated sediment	Tunisia	37°21'20.2"N	10°00'07.0"E	37.3556	10.0019
1314672654	KY489790	Alcanivorax	uncultured Alcanivorax sp.	hydrocarbon contaminated sediment	Tunisia	37°21'20.2"N	10°00'07.0"E	37.3556	10.0019
1314672655	KY489791	Alcanivorax	uncultured Alcanivorax sp.	hydrocarbon contaminated sediment	Tunisia	37°21'20.2"N	10°00'07.0"E	37.3556	10.0019
1314672656	KY489792	Alcanivorax	uncultured Alcanivorax sp.	hydrocarbon contaminated sediment	Tunisia	37°21'20.2"N	10°00'07.0"E	37.3556	10.0019
1314672671	KY489807	Alcanivorax	uncultured Alcanivorax sp.	hydrocarbon contaminated sediment	Tunisia	37°21'20.2"N	10°00'07.0"E	37.3556	10.0019
1314672672	KY489808	Alcanivorax	uncultured Alcanivorax sp.	hydrocarbon contaminated sediment	Tunisia	37°21'20.2"N	10°00'07.0"E	37.3556	10.0019
1314672673	KY489809	Alcanivorax	uncultured Alcanivorax sp.	hydrocarbon contaminated sediment	Tunisia	37°21'20.2"N	10°00'07.0"E	37.3556	10.0019
1314672674	KY489810	Alcanivorax	uncultured Alcanivorax sp.	hydrocarbon contaminated sediment	Tunisia	37°21'20.2"N	10°00'07.0"E	37.3556	10.0019
1403874682	MF581699	Alcanivorax	uncultured Alcanivorax sp.	hydrocarbon contaminated sediment	Tunisia	37°21'20.2"N	10°00'07.0"E	37.3556	10.0019
1403874683	MF581700	Alcanivorax	uncultured Alcanivorax sp.	hydrocarbon contaminated sediment	Tunisia	37°21'20.2"N	10°00'07.0"E	37.3556	10.0019
1403874684	MF581701	Alcanivorax	uncultured Alcanivorax sp.	hydrocarbon contaminated sediment	Tunisia	37°21'20.2"N	10°00'07.0"E	37.3556	10.0019
1403874685	MF581702	Alcanivorax	uncultured Alcanivorax sp.	hydrocarbon contaminated sediment	Tunisia	37°21'20.2"N	10°00'07.0"E	37.3556	10.0019
1403874686	MF581703	Alcanivorax	uncultured Alcanivorax sp.	hydrocarbon contaminated sediment	Tunisia	37°21'20.2"N	10°00'07.0"E	37.3556	10.0019
1403874687	MF581704	Alcanivorax	uncultured Alcanivorax sp.	hydrocarbon contaminated sediment	Tunisia	37°21'20.2"N	10°00'07.0"E	37.3556	10.0019
1403874688	MF581705	Alcanivorax	uncultured Alcanivorax sp.	hydrocarbon contaminated sediment	Tunisia	37°21'20.2"N	10°00'07.0"E	37.3556	10.0019
1403874689	MF581706	Alcanivorax	uncultured Alcanivorax sp.	hydrocarbon contaminated sediment	Tunisia	37°21'20.2"N	10°00'07.0"E	37.3556	10.0019
1403874690	MF581707	Alcanivorax	uncultured Alcanivorax sp.	hydrocarbon contaminated sediment	Tunisia	37°21'20.2"N	10°00'07.0"E	37.3556	10.0019
1403874691	MF581708	Alcanivorax	uncultured Alcanivorax sp.	hydrocarbon contaminated sediment	Tunisia	37°21'20.2"N	10°00'07.0"E	37.3556	10.0019
1403874692	MF581709	Alcanivorax	uncultured Alcanivorax sp.	hydrocarbon contaminated sediment	Tunisia	37°21'20.2"N	10°00'07.0"E	37.3556	10.0019
1403874693	MF581710	Alcanivorax	uncultured Alcanivorax sp.	hydrocarbon contaminated sediment	Tunisia	37°21'20.2"N	10°00'07.0"E	37.3556	10.0019
1403874694	MF581711	Alcanivorax	uncultured Alcanivorax sp.	hydrocarbon contaminated sediment	Tunisia	37°21'20.2"N	10°00'07.0"E	37.3556	10.0019
1403874695	MF581712	Alcanivorax	uncultured Alcanivorax sp.	hydrocarbon contaminated sediment	Tunisia	37°21'20.2"N	10°00'07.0"E	37.3556	10.0019
1403874696	MF581713	Alcanivorax	uncultured Alcanivorax sp.	hydrocarbon contaminated sediment	Tunisia	37°21'20.2"N	10°00'07.0"E	37.3556	10.0019
1403874697	MF581714	Alcanivorax	uncultured Alcanivorax sp.	hydrocarbon contaminated sediment	Tunisia	37°21'20.2"N	10°00'07.0"E	37.3556	10.0019
1403874698	MF581715	Alcanivorax	uncultured Alcanivorax sp.	hydrocarbon contaminated sediment	Tunisia	37°21'20.2"N	10°00'07.0"E	37.3556	10.0019
1403874699	MF581716	Alcanivorax	uncultured Alcanivorax sp.	hydrocarbon contaminated sediment	Tunisia	37°21'20.2"N	10°00'07.0"E	37.3556	10.0019
1403874700	MF581717	Alcanivorax	uncultured Alcanivorax sp.	hydrocarbon contaminated sediment	Tunisia	37°21'20.2"N	10°00'07.0"E	37.3556	10.0019
1403874701	MF581718	Alcanivorax	uncultured Alcanivorax sp.	hydrocarbon contaminated sediment	Tunisia	37°21'20.2"N	10°00'07.0"E	37.3556	10.0019
1403874702	MF581719	Alcanivorax	uncultured Alcanivorax sp.	hydrocarbon contaminated sediment	Tunisia	37°21'20.2"N	10°00'07.0"E	37.3556	10.0019
1403874703	MF581720	Alcanivorax	uncultured Alcanivorax sp.	hydrocarbon contaminated sediment	Tunisia	37°21'20.2"N	10°00'07.0"E	37.3556	10.0019
1403874704	MF581721	Alcanivorax	uncultured Alcanivorax sp.	hydrocarbon contaminated sediment	Tunisia	37°21'20.2"N	10°00'07.0"E	37.3556	10.0019
1403874705	MF581722	Alcanivorax	uncultured Alcanivorax sp.	hydrocarbon contaminated sediment	Tunisia	37°21'20.2"N	10°00'07.0"E	37.3556	10.0019
1403874706	MF581723	Alcanivorax	uncultured Alcanivorax sp.	hydrocarbon contaminated sediments	Tunisia	37°21'20.2"N	10°00'07.0"E	37.3556	10.0019
1403874707	MF581724	Alcanivorax	uncultured Alcanivorax sp.	hydrocarbon contaminated sediments	Tunisia	37°21'20.2"N	10°00'07.0"E	37.3556	10.0019
1403874708	MF581725	Alcanivorax	uncultured Alcanivorax sp.	hydrocarbon contaminated sediments	Tunisia	37°21'20.2"N	10°00'07.0"E	37.3556	10.0019
1403874709	MF581726	Alcanivorax	uncultured Alcanivorax sp.	hydrocarbon contaminated sediments	Tunisia	37°21'20.2"N	10°00'07.0"E	37.3556	10.0019
1403874710	MF581727	Alcanivorax	uncultured Alcanivorax sp.	hydrocarbon contaminated sediments	Tunisia	37°21'20.2"N	10°00'07.0"E	37.3556	10.0019
1403874711	MF581728	Alcanivorax	uncultured Alcanivorax sp.	hydrocarbon contaminated sediments	Tunisia	37°21'20.2"N	10°00'07.0"E	37.3556	10.0019
1403874712	MF581729	Alcanivorax	uncultured Alcanivorax sp.	hydrocarbon contaminated sediments	Tunisia	37°21'20.2"N	10°00'07.0"E	37.3556	10.0019
1403874713	MF581730	Alcanivorax	uncultured Alcanivorax sp.	hydrocarbon contaminated sediments	Tunisia	37°21'20.2"N	10°00'07.0"E	37.3556	10.0019
1403874714	MF581731	Alcanivorax	uncultured Alcanivorax sp.	hydrocarbon contaminated sediments	Tunisia	37°21'20.2"N	10°00'07.0"E	37.3556	10.0019
1403874715	MF581732	Alcanivorax	uncultured Alcanivorax sp.	hydrocarbon contaminated sediments	Tunisia	37°21'20.2"N	10°00'07.0"E	37.3556	10.0019
1403874720	MF581737	Alcanivorax	uncultured Alcanivorax sp.	hydrocarbon contaminated sediments	Tunisia	37°21'20.2"N	10°00'07.0"E	37.3556	10.0019
1403874721	MF581738	Alcanivorax	uncultured Alcanivorax sp.	hydrocarbon contaminated sediments	Tunisia	37°21'20.2"N	10°00'07.0"E	37.3556	10.0019
1403874722	MF581739	Alcanivorax	uncultured Alcanivorax sp.	hydrocarbon contaminated sediments	Tunisia	37°21'20.2"N	10°00'07.0"E	37.3556	10.0019
1403874723	MF581740	Alcanivorax	uncultured Alcanivorax sp.	hydrocarbon contaminated sediments	Tunisia	37°21'20.2"N	10°00'07.0"E	37.3556	10.0019
1403874724	MF581741	Alcanivorax	uncultured Alcanivorax sp.	hydrocarbon contaminated sediments	Tunisia	37°21'20.2"N	10°00'07.0"E	37.3556	10.0019
1403874725	MF581742	Alcanivorax	uncultured Alcanivorax sp.	hydrocarbon contaminated sediments	Tunisia	37°21'20.2"N	10°00'07.0"E	37.3556	10.0019
1403874726	MF581743	Alcanivorax	uncultured Alcanivorax sp.	hydrocarbon contaminated sediments	Tunisia	37°21'20.2"N	10°00'07.0"E	37.3556	10.0019
1403874727	MF581744	Alcanivorax	uncultured Alcanivorax sp.	hydrocarbon contaminated sediments	Tunisia	37°21'20.2"N	10°00'07.0"E	37.3556	10.0019
1403874730	MF581747	Alcanivorax	uncultured Alcanivorax sp.	hydrocarbon contaminated sediments	Tunisia	37°21'20.2"N	10°00'07.0"E	37.3556	10.0019
1403874731	MF581748	Alcanivorax	uncultured Alcanivorax sp.	hydrocarbon contaminated sediments	Tunisia	37°21'20.2"N	10°00'07.0"E	37.3556	10.0019
1403874732	MF581749	Alcanivorax	uncultured Alcanivorax sp.	hydrocarbon contaminated sediments	Tunisia	37°21'20.2"N	10°00'07.0"E	37.3556	10.0019
1403874734	MF581751	Alcanivorax	uncultured Alcanivorax sp.	hydrocarbon contaminated sediments	Tunisia	37°21'20.2"N	10°00'07.0"E	37.3556	10.0019
1403874735	MF581752	Alcanivorax	uncultured Alcanivorax sp.	hydrocarbon contaminated sediments	Tunisia	37°21'20.2"N	10°00'07.0"E	37.3556	10.0019
1403874736	MF581753	Alcanivorax	uncultured Alcanivorax sp.	hydrocarbon contaminated sediments	Tunisia	37°21'20.2"N	10°00'07.0"E	37.3556	10.0019
1403874737	MF581754	Alcanivorax	uncultured Alcanivorax sp.	hydrocarbon contaminated sediments	Tunisia	37°21'20.2"N	10°00'07.0"E	37.3556	10.0019
1403874745	MF581762	Alcanivorax	uncultured Alcanivorax sp.	hydrocarbon contaminated sediments	Tunisia	37°21'20.2"N	10°00'07.0"E	37.3556	10.0019
1403874748	MF581765	Alcanivorax	uncultured Alcanivorax sp.	hydrocarbon contaminated sediments	Tunisia	37°21'20.2"N	10°00'07.0"E	37.3556	10.0019
1403874752	MF882914	Alcanivorax	uncultured Alcanivorax sp.	hydrocarbon contaminated sediments	Tunisia	37°21'20.2"N	10°00'07.0"E	37.3556	10.0019
1403874753	MF882915	Alcanivorax	uncultured Alcanivorax sp.	hydrocarbon contaminated sediments	Tunisia	37°21'20.2"N	10°00'07.0"E	37.3556	10.0019
1403874754	MF882916	Alcanivorax	uncultured Alcanivorax sp.	hydrocarbon contaminated sediments	Tunisia	37°21'20.2"N	10°00'07.0"E	37.3556	10.0019
1403874755	MF882917	Alcanivorax	uncultured Alcanivorax sp.	hydrocarbon contaminated sediments	Tunisia	37°21'20.2"N	10°00'07.0"E	37.3556	10.0019
1403874756	MF882918	Alcanivorax	uncultured Alcanivorax sp.	hydrocarbon contaminated sediments	Tunisia	37°21'20.2"N	10°00'07.0"E	37.3556	10.0019
1403874762	MG515166	Alcanivorax	Alcanivorax dieselolei BUN35	hydrocarbon contaminated sediments	Tunisia	37°21'20.2"N	10°00'07.0"E	37.3556	10.0019
256681365	GQ408897	Alcanivorax	Alcanivorax sp. EM0486	ocean water	South Korea: Shihwaho, Gyeonggi-do	37°25'37.4"N	126°14'00.0"E	37.4271	126.233
500050225	KC610506	Alcanivorax	Alcanivorax sp. MAR 14 MAR 14	deep-sea vents	MAR, Atlantic Ocean	37N	32W	37	-32		23825470
515179340	KF146467	Alcanivorax	Alcanivorax borkumensis	surface seawater around a new port	Dalian, China	38.55 N	121.59 E	38.55	121.59		24866944
515179350	KF146477	Alcanivorax	Alcanivorax borkumensis DLFJ7-1	surface seawater around a new port	Dalian, China	38.55 N	121.59 E	38.55	121.59		24866944
1240953583	MF928136	Alcanivorax	Alcanivorax xenomutans AF01	marine sediment	China	38.8 N	121.9 E	38.8	121.9
1240953601	MF928154	Alcanivorax	Alcanivorax xenomutans AN01	marine sediment	China	38.8 N	121.9 E	38.8	121.9
1240953662	MF928215	Alcanivorax	Alcanivorax xenomutans CT04	marine sediment	China	38.8 N	121.9 E	38.8	121.9
1240953711	MF928264	Alcanivorax	Alcanivorax xenomutans CW07	marine sediment	China	38.8 N	121.9 E	38.8	121.9
1240953716	MF928269	Alcanivorax	Alcanivorax xenomutans CP06	marine sediment	China	38.8 N	121.9 E	38.8	121.9
1240953717	MF928270	Alcanivorax	Alcanivorax xenomutans CP07	marine sediment	China	38.8 N	121.9 E	38.8	121.9
1240953744	MF928297	Alcanivorax	Alcanivorax xenomutans DW08	marine sediment	China	38.8 N	121.9 E	38.8	121.9
1240953779	MF928332	Alcanivorax	Alcanivorax xenomutans AP04	marine sediment	China	38.8 N	121.9 E	38.8	121.9
1240953823	MF928376	Alcanivorax	Alcanivorax xenomutans DW03	marine sediment	China	38.8 N	121.9 E	38.8	121.9
21396634	AF328761	Alcanivorax	Alcanivorax venustensis	Sea water	Coast of Alicante, Mediterranean Sea, Spain	38°06·970′N	0°27'37.6"W	38.1162	-0.460433		12656192
21396635	AF328762	Alcanivorax	Alcanivorax venustensis ISO4	Sea water	Coast of Alicante, Mediterranean Sea, Spain	38°06·970′N	0°27'37.6"W	38.1162	-0.460433		12656192
21396636	AF328763	Alcanivorax	Alcanivorax venustensis	sea water	Coast of Alicante, Mediterranean Sea, Spain	38°06·970′N	0°27'37.6"W	38.1162	-0.460433		12656192
21396637	AF328764	Alcanivorax	Alcanivorax venustensis	sea water	Coast of Alicante, Mediterranean Sea, Spain	38°06·970′N	0°27'37.6"W	38.1162	-0.460433		12656192
21396638	AF328765	Alcanivorax	Alcanivorax venustensis ISO4	sea water	Coast of Alicante, Mediterranean Sea, Spain	38°06·970′N	0°27'37.6"W	38.1162	-0.460433		12656192
21396639	AF328766	Alcanivorax	Alcanivorax venustensis ISO4	sea water	Coast of Alicante, Mediterranean Sea, Spain	38°06·970′N	0°27'37.6"W	38.1162	-0.460433		12656192
21396640	AF328767	Alcanivorax	Alcanivorax jadensis T9	sea water	Coast of Alicante, Mediterranean Sea, Spain	38°06·970′N	0°27'37.6"W	38.1162	-0.460433		12656192
21396641	AF328768	Alcanivorax	Alcanivorax jadensis T9	sea water	Coast of Alicante, Mediterranean Sea, Spain	38°06·970′N	0°27'37.6"W	38.1162	-0.460433		12656192
219857557	NR_025145	Alcanivorax	Alcanivorax venustensis ISO4 ISO4		Coast of Alicante, Mediterranean Sea, Spain	38°06·970′N	0°27'37.6"W	38.1162	-0.460433		12656192
336289808	HQ662959	Alcanivorax	Alcanivorax sp. MN1	sea water	Torre Faro, Messina, Italy	38°15'48.9"N	15°38'42.5"E	38.2636	15.6451
336289809	HQ662960	Alcanivorax	Alcanivorax sp. ALC-TC3	sea water	Torre Faro, Messina, Italy	38°15'48.9"N	15°38'42.5"E	38.2636	15.6451
486170699	JX298540	Alcanivorax	Alcanivorax sp. A52	Marine water	Lake Faro, Sicily, Italy	38°16′N	15°38′E	38.2667	15.6333	Branchiomma luctuosum	23499536
486170700	JX298541	Alcanivorax	Alcanivorax sp. A53 A53	Marine water	Lake Faro, Sicily, Italy	38°16′N	15°38′E	38.2667	15.6333	Branchiomma luctuosum	23499536
471258236	KC534142	Alcanivorax	Alcanivorax sp. VBW002 VBW002	vent bottom water	Espalamaca, Portugal	38°33'00.0"N	28°36'36.0"W	38.55	-28.61
471258238	KC534144	Alcanivorax	Alcanivorax sp. VBW004 VBW004	vent bottom water	Espalamaca, Portugal	38°33'00.0"N	28°36'36.0"W	38.55	-28.61
471258239	KC534145	Alcanivorax	Alcanivorax sp. VBW005 VBW005	vent bottom water	Espalamaca, Portugal	38°33'00.0"N	28°36'36.0"W	38.55	-28.61
471258241	KC534147	Alcanivorax	Alcanivorax sp. VBW007 VBW007	vent bottom water	Espalamaca, Portugal	38°33'00.0"N	28°36'36.0"W	38.55	-28.61
471258253	KC534159	Alcanivorax	Alcanivorax sp. VBW051 VBW051	vent bottom water	Espalamaca, Portugal	38°33'00.0"N	28°36'36.0"W	38.55	-28.61
471258267	KC534173	Alcanivorax	Alcanivorax sp. SSW087 SSW087	non-vent surface water	Espalamaca, Portugal	38°33'00.0"N	28°36'36.0"W	38.55	-28.61
471258315	KC534221	Alcanivorax	Alcanivorax sp. SSA545 SSA545	non-vent sediment	Espalamaca, Portugal	38°33'00.0"N	28°36'36.0"W	38.55	-28.61
471258316	KC534222	Alcanivorax	Alcanivorax sp. SSA546 SSA546	non-vent sediment	Espalamaca, Portugal	38°33'00.0"N	28°36'36.0"W	38.55	-28.61
471258318	KC534224	Alcanivorax	Alcanivorax sp. SSA548 SSA548	non-vent sediment	Espalamaca, Portugal	38°33'00.0"N	28°36'36.0"W	38.55	-28.61
471258319	KC534225	Alcanivorax	Alcanivorax sp. SSA549 SSA549	non-vent sediment	Espalamaca, Portugal	38°33'00.0"N	28°36'36.0"W	38.55	-28.61
471258321	KC534227	Alcanivorax	Alcanivorax sp. SSA551 SSA551	non-vent sediment	Espalamaca, Portugal	38°33'00.0"N	28°36'36.0"W	38.55	-28.61
471258391	KC534297	Alcanivorax	Alcanivorax sp. SSA638 SSA638	non-vent sediment	Espalamaca, Portugal	38°33'00.0"N	28°36'36.0"W	38.55	-28.61
471258393	KC534299	Alcanivorax	Alcanivorax sp. SSA642 SSA642	non-vent sediment	Espalamaca, Portugal	38°33'00.0"N	28°36'36.0"W	38.55	-28.61
471258394	KC534300	Alcanivorax	Alcanivorax sp. SSA643 SSA643	non-vent sediment	Espalamaca, Portugal	38°33'00.0"N	28°36'36.0"W	38.55	-28.61
471258411	KC534317	Alcanivorax	Alcanivorax sp. VBW119 VBW119	vent bottom water	Espalamaca, Portugal	38°33'00.0"N	28°36'36.0"W	38.55	-28.61
471258513	KC534419	Alcanivorax	Alcanivorax sp. SSA833 SSA833	non-vent sediment	Espalamaca, Portugal	38°33'00.0"N	28°36'36.0"W	38.55	-28.61
471258518	KC534424	Alcanivorax	Alcanivorax sp. SSA838b SSA838b	non-vent sediment	Espalamaca, Portugal	38°33'00.0"N	28°36'36.0"W	38.55	-28.61
471258519	KC534425	Alcanivorax	Alcanivorax sp. SSA839 SSA839	non-vent sediment	Espalamaca, Portugal	38°33'00.0"N	28°36'36.0"W	38.55	-28.61
471258548	KC534454	Alcanivorax	Alcanivorax sp. SSA932 SSA932	non-vent sediment	Espalamaca, Portugal	38°33'00.0"N	28°36'36.0"W	38.55	-28.61
482680019	KC534150	Alcanivorax	Alcanivorax sp. VBW018 VBW018	vent bottom water	Espalamaca, Portugal	38°33'00.0"N	28°36'36.0"W	38.55	-28.61
482680025	KC534220	Alcanivorax	Alcanivorax sp. SSA543 SSA543	non-vent sediment	Espalamaca, Portugal	38°33'00.0"N	28°36'36.0"W	38.55	-28.61
482680026	KC534231	Alcanivorax	Alcanivorax sp. SSA555 SSA555	non-vent sediment	Espalamaca, Portugal	38°33'00.0"N	28°36'36.0"W	38.55	-28.61
482680034	KC534319	Alcanivorax	Alcanivorax sp. VBW122 VBW122	vent bottom water	Espalamaca, Portugal	38°33'00.0"N	28°36'36.0"W	38.55	-28.61
482680043	KC534414	Alcanivorax	Alcanivorax sp. VSG829 VSG829	vent sediment	Espalamaca, Portugal	38°33'00.0"N	28°36'36.0"W	38.55	-28.61
50982251	AY683531	Alcanivorax	Alcanivorax dieselolei	sea water	Bohai Sea of China	38°50'30.4"N	119°47'06.1"E	38.8418	119.785		15879252
50982252	AY683532	Alcanivorax	Alcanivorax dieselolei	sea water	Bohai Sea of China	38°50'30.4"N	119°47'06.1"E	38.8418	119.785		15879252
50982253	AY683533	Alcanivorax	Alcanivorax dieselolei	sea water	Bohai Sea of China	38°50'30.4"N	119°47'06.1"E	38.8418	119.785		15879252
444439419	NR_074734	Alcanivorax	Alcanivorax dieselolei B5	oil-contaminated surface water	Bohai Sea of China	38°50'30.4"N	119°47'06.1"E	38.8418	119.785		23144414
28395564	AY189748	Alcanivorax	Alcanivorax sp. B-5	diesel-polluted Bohai Gulf	Bohai Sea of China	38°50'30.4"N	119°47'06.1"E	38.8418	119.785
514058305	KF032637	Alcanivorax	Alcanivorax borkumensis WSL14	oilfield-produced water	Bohai Sea of China	38°50'30.4"N	119°47'06.1"E	38.8418	119.785
643040116	KF722585	Alcanivorax	uncultured Alcanivorax sp.	oilfield-produced water	Bohai Sea of China	38°50'30.4"N	119°47'06.1"E	38.8418	119.785
661647239	KJ877706	Alcanivorax	uncultured Alcanivorax sp.	oilfield-produced water	Bohai Sea of China	38°50'30.4"N	119°47'06.1"E	38.8418	119.785
661647275	KJ877718	Alcanivorax	uncultured Alcanivorax sp.	oilfield-produced water	Bohai Sea of China	38°50'30.4"N	119°47'06.1"E	38.8418	119.785
661647288	KJ877731	Alcanivorax	uncultured Alcanivorax sp.	oilfield-produced water	Bohai Sea of China	38°50'30.4"N	119°47'06.1"E	38.8418	119.785
1040784341	KX426322	Alcanivorax	Alcanivorax sp. P15 P15	marine sediment	Dalian, China	38.55 N	121.59 E	38.55	121.59
1040784357	KX426338	Alcanivorax	Alcanivorax sp. P54 P54	marine sediment	Dalian, China	38.55 N	121.59 E	38.55	121.59
343202694	NR_043109	Alcanivorax	Alcanivorax balearicus MACL04 MACL04	subterranean saline lake	Lake Martel, Mallorca, Spain	39°32'09.1"N	3°19'49.5"E	39.5358	3.33042		17551053
352092345	JN661564	Alcanivorax	Alcanivorax sp. 337 337	crude oil-contaminated seawater	Colombian Pacific Coast, Colombia	4°40'31.5"N	78°54'11.6"W	4.67541	-78.9032
352092346	JN661565	Alcanivorax	Alcanivorax dieselolei 400	crude oil-contaminated seawater	Colombian Pacific Coast, Colombia	4°40'31.5"N	78°54'11.6"W	4.67541	-78.9032
1444969579	MH732361	Alcanivorax	Alcanivorax sp. IDMED12C_ISS370	seawater	Mediterranean Sea	40.65 N	2.86 E	40.65	2.86
1444969580	MH732362	Alcanivorax	Alcanivorax sp. IDMED12C_ISS371	seawater	Mediterranean Sea	40.65 N	2.86 E	40.65	2.86
1444969581	MH732363	Alcanivorax	Alcanivorax sp. IDMED12C_ISS372	seawater	Mediterranean Sea	40.65 N	2.86 E	40.65	2.86
1444969602	MH732384	Alcanivorax	Alcanivorax sp. IDMED12C_ISS394	seawater	Mediterranean Sea	40.65 N	2.86 E	40.65	2.86
1444969603	MH732385	Alcanivorax	Alcanivorax sp. IDMED12C_ISS395	seawater	Mediterranean Sea	40.65 N	2.86 E	40.65	2.86
1444969607	MH732389	Alcanivorax	Alcanivorax sp. IDMED12C_ISS399	seawater	Mediterranean Sea	40.65 N	2.86 E	40.65	2.86
1444969623	MH732405	Alcanivorax	Alcanivorax sp. IDMED12C_ISS415	seawater	Mediterranean Sea	40.65 N	2.86 E	40.65	2.86
1444969624	MH732406	Alcanivorax	Alcanivorax sp. IDMED12C_ISS416	seawater	Mediterranean Sea	40.65 N	2.86 E	40.65	2.86
259157321	GQ505261	Alcanivorax	Alcanivorax borkumensis	Jinzhou Oil Field sediment	Jinzhou, Bohai Sea	40.6764 N	121.4722 E	40.6764	121.472
259157336	GQ505276	Alcanivorax	Alcanivorax sp. JZ9C	Jinzhou Oil Field sediment	Jinzhou, Bohai Sea	40.6764 N	121.4722 E	40.6764	121.472
259157341	GQ505281	Alcanivorax	Alcanivorax borkumensis JZ9B	Jinzhou Oil Field sediment	Bohai Sea of China	40.6764 N	121.4722 E	40.6764	121.472
1444969498	MH732280	Alcanivorax	Alcanivorax sp. IBSURF_RT_ISS103	seawater	Spain	41.67 N	2.8 E	41.67	2.8
1444969503	MH732285	Alcanivorax	Alcanivorax sp. IBSURF_RT_ISS108	seawater	Spain	41.67 N	2.8 E	41.67	2.8
323126102	HQ836418	Alcanivorax	uncultured Alcanivorax sp.	seawater	Blanes Bay Microbial Observatory (Mediterranean Sea)	41°40′N	2°48′E	41.6667	2.8		22697392
924422349	KP989508	Alcanivorax	uncultured Alcanivorax sp.	Coastal seawater	Mediterranean Sea, Spain	41°40′N	2°48′E	41.6667	2.8		26262814
158530207	EU195941	Alcanivorax	Alcanivorax sp. P75	hydrocarbon polluted sediments	Spain: Vigo, Cies Islands	42°13'29.5"N	8°54'29.9"W	42.2248	-8.90831
166407498	EU374875	Alcanivorax	Alcanivorax sp. AP32	isolated from hydrocarbon polluted sand by the Prestige oil spill using 1/5 strength marine agar	Spain	42°46′25″N	09°07′30″W	42.7736	-9.125		19376924
166407610	EU374987	Alcanivorax	Alcanivorax sp. PDA19egg	isolated from alkane enrichment cultures of hydrocarbon polluted sand by the Prestige oil spill using mineral agar and hexadecane	Spain	42°46′25″N	09°07′30″W	42.7736	-9.125		19376924
166407611	EU374988	Alcanivorax	Alcanivorax sp. PDA15b	isolated from alkane enrichment cultures of hydrocarbon polluted sand by the Prestige oil spill using mineral agar and hexadecane	Spain	42°46′25″N	09°07′30″W	42.7736	-9.125		19376924
166407653	EU375030	Alcanivorax	uncultured Alcanivorax sp.	total DNA extracted directly from oil paste attached to rocks affected by the Prestige oil spill	Spain	42°46′25″N	09°07′30″W	42.7736	-9.125		19376924
166407654	EU375031	Alcanivorax	uncultured Alcanivorax sp.	total DNA extracted directly from oil paste attached to rocks affected by the Prestige oil spill	Spain	42°46′25″N	09°07′30″W	42.7736	-9.125		19376924
166407655	EU375032	Alcanivorax	uncultured Alcanivorax sp.	total DNA extracted directly from oil paste attached to rocks affected by the Prestige oil spill	Spain	42°46′25″N	09°07′30″W	42.7736	-9.125		19376924
166407775	EU375152	Alcanivorax	uncultured Alcanivorax sp.	total DNA extracted from hydrocarbon polluted sand by the Prestige oil spill	Spain	42°46′25″N	09°07′30″W	42.7736	-9.125		19376924
166407776	EU375153	Alcanivorax	uncultured Alcanivorax sp.	total DNA extracted from hydrocarbon polluted sand by the Prestige oil spill	Spain	42°46′25″N	09°07′30″W	42.7736	-9.125		19376924
166407777	EU375154	Alcanivorax	uncultured Alcanivorax sp.	total DNA extracted from hydrocarbon polluted sand by the Prestige oil spill	Spain	42°46′25″N	09°07′30″W	42.7736	-9.125		19376924
240130324	GQ153639	Alcanivorax	Alcanivorax dieselolei	deep sea sediment, 2400m	ANTARES site, Mediterranean Sea	42°50'00.0"N	6°10'00.0"E	42.8333	6.16667		19943883
240130325	GQ153640	Alcanivorax	Alcanivorax sp. ANT-2400 S4	deep sea sediment, 2400m	ANTARES site, Mediterranean Sea	42°50'00.0"N	6°10'00.0"E	42.8333	6.16667		19943883
240130326	GQ153641	Alcanivorax	Alcanivorax dieselolei	deep sea sediment, 2400m	ANTARES site, Mediterranean Sea	42°50'00.0"N	6°10'00.0"E	42.8333	6.16667		19943883
240130327	GQ153642	Alcanivorax	Alcanivorax dieselolei	deep sea sediment, 2400m	ANTARES site, Mediterranean Sea	42°50'00.0"N	6°10'00.0"E	42.8333	6.16667		19943883
240130328	GQ153643	Alcanivorax	Alcanivorax dieselolei	deep sea sediment, 2400m	ANTARES site, Mediterranean Sea	42°50'00.0"N	6°10'00.0"E	42.8333	6.16667		19943883
240130329	GQ153644	Alcanivorax	Alcanivorax dieselolei	deep sea sediment, 2400m	ANTARES site, Mediterranean Sea	42°50'00.0"N	6°10'00.0"E	42.8333	6.16667		19943883
240130332	GQ153647	Alcanivorax	Alcanivorax dieselolei	deep sea sediment, 2400m	ANTARES site, Mediterranean Sea	42°50'00.0"N	6°10'00.0"E	42.8333	6.16667		19943883
240130333	GQ153648	Alcanivorax	Alcanivorax dieselolei	deep sea sediment, 2400m	ANTARES site, Mediterranean Sea	42°50'00.0"N	6°10'00.0"E	42.8333	6.16667		19943883
1539168309	MK318584	Alcanivorax	Alcanivorax venustensis P2-C8		SWIR, Indian Ocean	43°07'00.0"S	40°00'00.0"E	-43.1167	40
1539168325	MK318600	Alcanivorax	Alcanivorax jadensis P2-A8		SWIR, Indian Ocean	43°07'00.0"S	40°00'00.0"E	-43.1167	40
407179789	JX239756	Alcanivorax	Alcanivorax sp. UBF-P2	fuel-oil polluted beach	Corrubedo, Galicia, Spain	43°18′ N	8°34′ W	43.3	-8.56667		24356981
314932580	HM171160	Alcanivorax	uncultured Alcanivorax sp.	marine weathered water-in-oil emulsion sample from the Prestige oil spill taken in Ria de Ortigueira	Ría de Ortigueira, Galicia, Spain	43°43'27.3"N	7°50'17.8"W	43.7243	-7.83829		21562979
314932598	HM171178	Alcanivorax	uncultured Alcanivorax sp.	marine weathered water-in-oil emulsion sample from the Prestige oil spill taken in Ria de Ortigueira	Ría de Ortigueira, Galicia, Spain	43°43'27.3"N	7°50'17.8"W	43.7243	-7.83829		21562979
314932599	HM171179	Alcanivorax	uncultured Alcanivorax sp.	marine weathered water-in-oil emulsion sample from the Prestige oil spill taken in Ria de Ortigueira	Ría de Ortigueira, Galicia, Spain	43°43'27.3"N	7°50'17.8"W	43.7243	-7.83829		21562979
314932608	HM171188	Alcanivorax	uncultured Alcanivorax sp.	marine weathered water-in-oil emulsion sample from the Prestige oil spill taken in Ria de Ortigueira	Ría de Ortigueira, Galicia, Spain	43°43'27.3"N	7°50'17.8"W	43.7243	-7.83829		21562979
314932616	HM171196	Alcanivorax	uncultured Alcanivorax sp.	marine weathered water-in-oil emulsion sample from the Prestige oil spill taken in Ria de Ortigueira	Ría de Ortigueira, Galicia, Spain	43°43'27.3"N	7°50'17.8"W	43.7243	-7.83829		21562979
314932629	HM171209	Alcanivorax	Alcanivorax sp. enrichment culture clone M81C1	enrichment culture in artificial seawater with heavy fuel oil	Ría de Ortigueira, Galicia, Spain	43°43'27.3"N	7°50'17.8"W	43.7243	-7.83829		21562979
314932630	HM171210	Alcanivorax	Alcanivorax sp. enrichment culture clone M81C4	enrichment culture in artificial seawater with heavy fuel oil	Ría de Ortigueira, Galicia, Spain	43°43'27.3"N	7°50'17.8"W	43.7243	-7.83829		21562979
314932632	HM171212	Alcanivorax	Alcanivorax sp. enrichment culture clone M81C3	enrichment culture in artificial seawater with heavy fuel oil	Ría de Ortigueira, Galicia, Spain	43°43'27.3"N	7°50'17.8"W	43.7243	-7.83829		21562979
314932633	HM171213	Alcanivorax	Alcanivorax sp. enrichment culture clone M81C7	enrichment culture in artificial seawater with heavy fuel oil	Ría de Ortigueira, Galicia, Spain	43°43'27.3"N	7°50'17.8"W	43.7243	-7.83829		21562979
314932634	HM171214	Alcanivorax	Alcanivorax sp. enrichment culture clone M81C8	enrichment culture in artificial seawater with heavy fuel oil	Ría de Ortigueira, Galicia, Spain	43°43'27.3"N	7°50'17.8"W	43.7243	-7.83829		21562979
314932635	HM171215	Alcanivorax	Alcanivorax sp. enrichment culture clone M81C9	enrichment culture in artificial seawater with heavy fuel oil	Ría de Ortigueira, Galicia, Spain	43°43'27.3"N	7°50'17.8"W	43.7243	-7.83829		21562979
314932637	HM171217	Alcanivorax	Alcanivorax sp. enrichment culture clone M81C11	enrichment culture in artificial seawater with heavy fuel oil	Ría de Ortigueira, Galicia, Spain	43°43'27.3"N	7°50'17.8"W	43.7243	-7.83829		21562979
314932638	HM171218	Alcanivorax	Alcanivorax sp. enrichment culture clone M81C13	enrichment culture in artificial seawater with heavy fuel oil	Ría de Ortigueira, Galicia, Spain	43°43'27.3"N	7°50'17.8"W	43.7243	-7.83829		21562979
314932639	HM171219	Alcanivorax	Alcanivorax sp. enrichment culture clone M81C14	enrichment culture in artificial seawater with heavy fuel oil	Ría de Ortigueira, Galicia, Spain	43°43'27.3"N	7°50'17.8"W	43.7243	-7.83829		21562979
314932641	HM171221	Alcanivorax	Alcanivorax sp. enrichment culture clone M81C16	enrichment culture in artificial seawater with heavy fuel oil	Ría de Ortigueira, Galicia, Spain	43°43'27.3"N	7°50'17.8"W	43.7243	-7.83829		21562979
314932642	HM171222	Alcanivorax	Alcanivorax sp. enrichment culture clone M81C17	enrichment culture in artificial seawater with heavy fuel oil	Ría de Ortigueira, Galicia, Spain	43°43'27.3"N	7°50'17.8"W	43.7243	-7.83829		21562979
314932643	HM171223	Alcanivorax	Alcanivorax sp. enrichment culture clone M81C18	enrichment culture in artificial seawater with heavy fuel oil	Ría de Ortigueira, Galicia, Spain	43°43'27.3"N	7°50'17.8"W	43.7243	-7.83829		21562979
314932644	HM171224	Alcanivorax	Alcanivorax sp. enrichment culture clone M81C19	enrichment culture in artificial seawater with heavy fuel oil	Ría de Ortigueira, Galicia, Spain	43°43'27.3"N	7°50'17.8"W	43.7243	-7.83829		21562979
314932645	HM171225	Alcanivorax	Alcanivorax sp. enrichment culture clone M81C20	enrichment culture in artificial seawater with heavy fuel oil	Ría de Ortigueira, Galicia, Spain	43°43'27.3"N	7°50'17.8"W	43.7243	-7.83829		21562979
314932648	HM171228	Alcanivorax	Alcanivorax sp. enrichment culture clone M81C25	enrichment culture in artificial seawater with heavy fuel oil	Ría de Ortigueira, Galicia, Spain	43°43'27.3"N	7°50'17.8"W	43.7243	-7.83829		21562979
314932649	HM171229	Alcanivorax	Alcanivorax sp. enrichment culture clone M81C30	enrichment culture in artificial seawater with heavy fuel oil	Ría de Ortigueira, Galicia, Spain	43°43'27.3"N	7°50'17.8"W	43.7243	-7.83829		21562979
314932651	HM171231	Alcanivorax	Alcanivorax sp. enrichment culture clone M81C34	enrichment culture in artificial seawater with heavy fuel oil	Ría de Ortigueira, Galicia, Spain	43°43'27.3"N	7°50'17.8"W	43.7243	-7.83829		21562979
314932653	HM171233	Alcanivorax	Alcanivorax sp. enrichment culture clone M81C39	enrichment culture in artificial seawater with heavy fuel oil	Ría de Ortigueira, Galicia, Spain	43°43'27.3"N	7°50'17.8"W	43.7243	-7.83829		21562979
314932654	HM171234	Alcanivorax	Alcanivorax sp. enrichment culture clone M81C42	enrichment culture in artificial seawater with heavy fuel oil	Ría de Ortigueira, Galicia, Spain	43°43'27.3"N	7°50'17.8"W	43.7243	-7.83829		21562979
314932655	HM171235	Alcanivorax	Alcanivorax sp. enrichment culture clone M81C45	enrichment culture in artificial seawater with heavy fuel oil	Ría de Ortigueira, Galicia, Spain	43°43'27.3"N	7°50'17.8"W	43.7243	-7.83829		21562979
314932658	HM171238	Alcanivorax	Alcanivorax sp. enrichment culture clone M81C48	enrichment culture in artificial seawater with heavy fuel oil	Ría de Ortigueira, Galicia, Spain	43°43'27.3"N	7°50'17.8"W	43.7243	-7.83829		21562979
314932659	HM171239	Alcanivorax	Alcanivorax sp. enrichment culture clone M81C50	enrichment culture in artificial seawater with heavy fuel oil	Ría de Ortigueira, Galicia, Spain	43°43'27.3"N	7°50'17.8"W	43.7243	-7.83829		21562979
314932660	HM171240	Alcanivorax	Alcanivorax sp. enrichment culture clone M81C51	enrichment culture in artificial seawater with heavy fuel oil	Ría de Ortigueira, Galicia, Spain	43°43'27.3"N	7°50'17.8"W	43.7243	-7.83829		21562979
314932661	HM171241	Alcanivorax	Alcanivorax sp. enrichment culture clone M81C59	enrichment culture in artificial seawater with heavy fuel oil	Ría de Ortigueira, Galicia, Spain	43°43'27.3"N	7°50'17.8"W	43.7243	-7.83829		21562979
314932662	HM171242	Alcanivorax	Alcanivorax sp. enrichment culture clone M81C60	enrichment culture in artificial seawater with heavy fuel oil	Ría de Ortigueira, Galicia, Spain	43°43'27.3"N	7°50'17.8"W	43.7243	-7.83829		21562979
314932663	HM171243	Alcanivorax	Alcanivorax sp. enrichment culture clone M81C61	enrichment culture in artificial seawater with heavy fuel oil	Ría de Ortigueira, Galicia, Spain	43°43'27.3"N	7°50'17.8"W	43.7243	-7.83829		21562979
314932665	HM171245	Alcanivorax	Alcanivorax sp. enrichment culture clone M81C67	enrichment culture in artificial seawater with heavy fuel oil	Ría de Ortigueira, Galicia, Spain	43°43'27.3"N	7°50'17.8"W	43.7243	-7.83829		21562979
314932666	HM171246	Alcanivorax	Alcanivorax sp. enrichment culture clone M81C71	enrichment culture in artificial seawater with heavy fuel oil	Ría de Ortigueira, Galicia, Spain	43°43'27.3"N	7°50'17.8"W	43.7243	-7.83829		21562979
314932670	HM171250	Alcanivorax	Alcanivorax sp. enrichment culture clone M81C96	enrichment culture in artificial seawater with heavy fuel oil	Ría de Ortigueira, Galicia, Spain	43°43'27.3"N	7°50'17.8"W	43.7243	-7.83829		21562979
314932672	HM171252	Alcanivorax	Alcanivorax sp. enrichment culture clone M81C115	enrichment culture in artificial seawater with heavy fuel oil	Ría de Ortigueira, Galicia, Spain	43°43'27.3"N	7°50'17.8"W	43.7243	-7.83829		21562979
314932673	HM171253	Alcanivorax	Alcanivorax sp. enrichment culture clone M81C120	enrichment culture in artificial seawater with heavy fuel oil	Ría de Ortigueira, Galicia, Spain	43°43'27.3"N	7°50'17.8"W	43.7243	-7.83829		21562979
314932675	HM171255	Alcanivorax	Alcanivorax sp. enrichment culture clone M81C122	enrichment culture in artificial seawater with heavy fuel oil	Ría de Ortigueira, Galicia, Spain	43°43'27.3"N	7°50'17.8"W	43.7243	-7.83829		21562979
314932676	HM171256	Alcanivorax	Alcanivorax sp. enrichment culture clone M81C124	enrichment culture in artificial seawater with heavy fuel oil	Ría de Ortigueira, Galicia, Spain	43°43'27.3"N	7°50'17.8"W	43.7243	-7.83829		21562979
314932679	HM171259	Alcanivorax	Alcanivorax sp. M81SA	marine weathered water-in-oil emulsion sample from the Prestige oil spill taken in Ria de Ortigueira	Ría de Ortigueira, Galicia, Spain	43°43'27.3"N	7°50'17.8"W	43.7243	-7.83829		21562979
314932680	HM171260	Alcanivorax	Alcanivorax sp. M81SB	marine weathered water-in-oil emulsion sample from the Prestige oil spill taken in Ria de Ortigueira	Ría de Ortigueira, Galicia, Spain	43°43'27.3"N	7°50'17.8"W	43.7243	-7.83829		21562979
314932681	HM171261	Alcanivorax	Alcanivorax sp. M81SC	marine weathered water-in-oil emulsion sample from the Prestige oil spill taken in Ria de Ortigueira	Ría de Ortigueira, Galicia, Spain	43°43'27.3"N	7°50'17.8"W	43.7243	-7.83829		21562979
314932682	HM171262	Alcanivorax	Alcanivorax sp. M81SD	marine weathered water-in-oil emulsion sample from the Prestige oil spill taken in Ria de Ortigueira	Ría de Ortigueira, Galicia, Spain	43°43'27.3"N	7°50'17.8"W	43.7243	-7.83829		21562979
269131771	GU108546	Alcanivorax	uncultured Alcanivorax sp.	145m depth of NW-Black Sea	Black Sea	43°59'58.8"N	32°01'04.8"E	43.9997	32.018		20649907
269131792	GU108567	Alcanivorax	uncultured Alcanivorax sp.	145m depth of NW-Black Sea	Black Sea	43°59'58.8"N	32°01'04.8"E	43.9997	32.018		20649907
187370795	EU647558	Alcanivorax	Alcanivorax sp. PA2	Sediments	Aristazábal peninsula, Argentina	45° 13′ S	66° 32′ W	-45.2167	-66.5333		18983915
187370796	EU647559	Alcanivorax	Alcanivorax sp. PA23	Sediments	Aristazábal peninsula, Argentina	45° 13′ S	66° 32′ W	-45.2167	-66.5333		18983915
187370797	EU647560	Alcanivorax	Alcanivorax sp. PA7	Sediments	Aristazábal peninsula, Argentina	45° 13′ S	66° 32′ W	-45.2167	-66.5333		18983915
193876353	EU798938	Alcanivorax	Alcanivorax sp. ADRIF11	marine water sample	Adriatic Sea, Rovinj, Croatia	45°04'18.0"N	13°37'16.5"E	45.0717	13.6213
460506718	JX529356	Alcanivorax	uncultured Alcanivorax sp.	Sea water samples	Southern Ocean, Antarctica	47.5015 S	15.4450 W	-47.5015	-15.445
460506723	JX529361	Alcanivorax	uncultured Alcanivorax sp.	Sea water samples	Southern Ocean, Antarctica	47.5015 S	15.4450 W	-47.5015	-15.445
460506733	JX529371	Alcanivorax	uncultured Alcanivorax sp.	Sea water samples	Southern Ocean, Antarctica	47.5015 S	15.4450 W	-47.5015	-15.445
460506767	JX529405	Alcanivorax	uncultured Alcanivorax sp.	Sea water samples	Southern Ocean, Antarctica	47.5015 S	15.4450 W	-47.5015	-15.445
460506808	JX529446	Alcanivorax	uncultured Alcanivorax sp.	Sea water samples	Southern Ocean, Antarctica	47.5015 S	15.4450 W	-47.5015	-15.445
460506812	JX529450	Alcanivorax	uncultured Alcanivorax sp.	Sea water samples	Southern Ocean, Antarctica	47.5015 S	15.4450 W	-47.5015	-15.445
460506817	JX529455	Alcanivorax	uncultured Alcanivorax sp.	Sea water samples	Southern Ocean, Antarctica	47.5015 S	15.4450 W	-47.5015	-15.445
460506834	JX529472	Alcanivorax	uncultured Alcanivorax sp.	Sea water samples	Southern Ocean, Antarctica	47.5015 S	15.4450 W	-47.5015	-15.445
460506835	JX529473	Alcanivorax	uncultured Alcanivorax sp.	Sea water samples	Southern Ocean, Antarctica	47.5015 S	15.4450 W	-47.5015	-15.445
460506848	JX529486	Alcanivorax	uncultured Alcanivorax sp.	Sea water samples	Southern Ocean, Antarctica	47.5015 S	15.4450 W	-47.5015	-15.445
460506851	JX529489	Alcanivorax	uncultured Alcanivorax sp.	Sea water samples	Southern Ocean, Antarctica	47.5015 S	15.4450 W	-47.5015	-15.445
460506888	JX529526	Alcanivorax	uncultured Alcanivorax sp.	Sea water samples	Southern Ocean, Antarctica	47.5015 S	15.4450 W	-47.5015	-15.445
460506890	JX529528	Alcanivorax	uncultured Alcanivorax sp.	Sea water samples	Southern Ocean, Antarctica	47.5015 S	15.4450 W	-47.5015	-15.445
460506927	JX529565	Alcanivorax	uncultured Alcanivorax sp.	Sea water samples	Southern Ocean, Antarctica	47.5015 S	15.4450 W	-47.5015	-15.445
460506930	JX529568	Alcanivorax	uncultured Alcanivorax sp.	Sea water samples	Southern Ocean, Antarctica	47.5015 S	15.4450 W	-47.5015	-15.445
460506943	JX529581	Alcanivorax	uncultured Alcanivorax sp.	Sea water samples	Southern Ocean, Antarctica	47.5015 S	15.4450 W	-47.5015	-15.445
460507027	JX529665	Alcanivorax	uncultured Alcanivorax sp.	Sea water samples	Southern Ocean, Antarctica	47.5015 S	15.4450 W	-47.5015	-15.445
460507036	JX529674	Alcanivorax	uncultured Alcanivorax sp.	Sea water samples	Southern Ocean, Antarctica	47.5015 S	15.4450 W	-47.5015	-15.445
460507095	JX529733	Alcanivorax	uncultured Alcanivorax sp.	Sea water samples	Southern Ocean, Antarctica	47.5015 S	15.4450 W	-47.5015	-15.445
460507144	JX529782	Alcanivorax	uncultured Alcanivorax sp.	Sea water samples	Southern Ocean, Antarctica	47.5015 S	15.4450 W	-47.5015	-15.445
460507164	JX529802	Alcanivorax	uncultured Alcanivorax sp.	Sea water samples	Southern Ocean, Antarctica	47.5015 S	15.4450 W	-47.5015	-15.445
460507175	JX529813	Alcanivorax	uncultured Alcanivorax sp.	Sea water samples	Southern Ocean, Antarctica	47.5015 S	15.4450 W	-47.5015	-15.445
460507178	JX529816	Alcanivorax	uncultured Alcanivorax sp.	Sea water samples	Southern Ocean, Antarctica	47.5015 S	15.4450 W	-47.5015	-15.445
460507244	JX529882	Alcanivorax	uncultured Alcanivorax sp.	Sea water samples	Southern Ocean, Antarctica	47.5015 S	15.4450 W	-47.5015	-15.445
460507326	JX529964	Alcanivorax	uncultured Alcanivorax sp.	Sea water samples	Southern Ocean, Antarctica	47.5015 S	15.4450 W	-47.5015	-15.445
460507328	JX529966	Alcanivorax	uncultured Alcanivorax sp.	Sea water samples	Southern Ocean, Antarctica	47.5015 S	15.4450 W	-47.5015	-15.445
460507332	JX529970	Alcanivorax	uncultured Alcanivorax sp.	Sea water samples	Southern Ocean, Antarctica	47.5015 S	15.4450 W	-47.5015	-15.445
460507392	JX530030	Alcanivorax	uncultured Alcanivorax sp.	Sea water samples	Southern Ocean, Antarctica	47.5015 S	15.4450 W	-47.5015	-15.445
460507410	JX530048	Alcanivorax	uncultured Alcanivorax sp.	Sea water samples	Southern Ocean, Antarctica	47.5015 S	15.4450 W	-47.5015	-15.445
460507421	JX530059	Alcanivorax	uncultured Alcanivorax sp.	Sea water samples	Southern Ocean, Antarctica	47.5015 S	15.4450 W	-47.5015	-15.445
460507461	JX530099	Alcanivorax	uncultured Alcanivorax sp.	Sea water samples	Southern Ocean, Antarctica	47.5015 S	15.4450 W	-47.5015	-15.445
460507494	JX530132	Alcanivorax	uncultured Alcanivorax sp.	Sea water samples	Southern Ocean, Antarctica	47.5015 S	15.4450 W	-47.5015	-15.445
460507514	JX530152	Alcanivorax	uncultured Alcanivorax sp.	Sea water samples	Southern Ocean, Antarctica	47.5015 S	15.4450 W	-47.5015	-15.445
460507520	JX530158	Alcanivorax	uncultured Alcanivorax sp.	Sea water samples	Southern Ocean, Antarctica	47.5015 S	15.4450 W	-47.5015	-15.445
460507524	JX530162	Alcanivorax	uncultured Alcanivorax sp.	Sea water samples	Southern Ocean, Antarctica	47.5015 S	15.4450 W	-47.5015	-15.445
460507544	JX530182	Alcanivorax	uncultured Alcanivorax sp.	Sea water samples	Southern Ocean, Antarctica	47.5015 S	15.4450 W	-47.5015	-15.445
460507549	JX530187	Alcanivorax	uncultured Alcanivorax sp.	Sea water samples	Southern Ocean, Antarctica	47.5015 S	15.4450 W	-47.5015	-15.445
460507571	JX530209	Alcanivorax	uncultured Alcanivorax sp.	Sea water samples	Southern Ocean, Antarctica	47.5015 S	15.4450 W	-47.5015	-15.445
460507585	JX530223	Alcanivorax	uncultured Alcanivorax sp.	Sea water samples	Southern Ocean, Antarctica	47.5015 S	15.4450 W	-47.5015	-15.445
460507593	JX530231	Alcanivorax	uncultured Alcanivorax sp.	Sea water samples	Southern Ocean, Antarctica	47.5015 S	15.4450 W	-47.5015	-15.445
460507597	JX530235	Alcanivorax	uncultured Alcanivorax sp.	Sea water samples	Southern Ocean, Antarctica	47.5015 S	15.4450 W	-47.5015	-15.445
460507602	JX530240	Alcanivorax	uncultured Alcanivorax sp.	Sea water samples	Southern Ocean, Antarctica	47.5015 S	15.4450 W	-47.5015	-15.445
460507604	JX530242	Alcanivorax	uncultured Alcanivorax sp.	Sea water samples	Southern Ocean, Antarctica	47.5015 S	15.4450 W	-47.5015	-15.445
460507605	JX530243	Alcanivorax	uncultured Alcanivorax sp.	Sea water samples	Southern Ocean, Antarctica	47.5015 S	15.4450 W	-47.5015	-15.445
460507622	JX530260	Alcanivorax	uncultured Alcanivorax sp.	Sea water samples	Southern Ocean, Antarctica	47.5015 S	15.4450 W	-47.5015	-15.445
460507641	JX530279	Alcanivorax	uncultured Alcanivorax sp.	Sea water samples	Southern Ocean, Antarctica	47.5015 S	15.4450 W	-47.5015	-15.445
460507651	JX530289	Alcanivorax	uncultured Alcanivorax sp.	Sea water samples	Southern Ocean, Antarctica	47.5015 S	15.4450 W	-47.5015	-15.445
460507653	JX530291	Alcanivorax	uncultured Alcanivorax sp.	Sea water samples	Southern Ocean, Antarctica	47.5015 S	15.4450 W	-47.5015	-15.445
460507654	JX530292	Alcanivorax	uncultured Alcanivorax sp.	Sea water samples	Southern Ocean, Antarctica	47.5015 S	15.4450 W	-47.5015	-15.445
460507660	JX530298	Alcanivorax	uncultured Alcanivorax sp.	Sea water samples	Southern Ocean, Antarctica	47.5015 S	15.4450 W	-47.5015	-15.445
460507661	JX530299	Alcanivorax	uncultured Alcanivorax sp.	Sea water samples	Southern Ocean, Antarctica	47.5015 S	15.4450 W	-47.5015	-15.445
460507666	JX530304	Alcanivorax	uncultured Alcanivorax sp.	Sea water samples	Southern Ocean, Antarctica	47.5015 S	15.4450 W	-47.5015	-15.445
460507667	JX530305	Alcanivorax	uncultured Alcanivorax sp.	Sea water samples	Southern Ocean, Antarctica	47.5015 S	15.4450 W	-47.5015	-15.445
460507674	JX530312	Alcanivorax	uncultured Alcanivorax sp.	Sea water samples	Southern Ocean, Antarctica	47.5015 S	15.4450 W	-47.5015	-15.445
460507684	JX530322	Alcanivorax	uncultured Alcanivorax sp.	Sea water samples	Southern Ocean, Antarctica	47.5015 S	15.4450 W	-47.5015	-15.445
460507686	JX530324	Alcanivorax	uncultured Alcanivorax sp.	Sea water samples	Southern Ocean, Antarctica	47.5015 S	15.4450 W	-47.5015	-15.445
460507690	JX530328	Alcanivorax	uncultured Alcanivorax sp.	Sea water samples	Southern Ocean, Antarctica	47.5015 S	15.4450 W	-47.5015	-15.445
460507699	JX530337	Alcanivorax	uncultured Alcanivorax sp.	Sea water samples	Southern Ocean, Antarctica	47.5015 S	15.4450 W	-47.5015	-15.445
460507706	JX530344	Alcanivorax	uncultured Alcanivorax sp.	Sea water samples	Southern Ocean, Antarctica	47.5015 S	15.4450 W	-47.5015	-15.445
460507713	JX530351	Alcanivorax	uncultured Alcanivorax sp.	Sea water samples	Southern Ocean, Antarctica	47.5015 S	15.4450 W	-47.5015	-15.445
460507718	JX530356	Alcanivorax	uncultured Alcanivorax sp.	Sea water samples	Southern Ocean, Antarctica	47.5015 S	15.4450 W	-47.5015	-15.445
460507725	JX530363	Alcanivorax	uncultured Alcanivorax sp.	Sea water samples	Southern Ocean, Antarctica	47.5015 S	15.4450 W	-47.5015	-15.445
460507732	JX530370	Alcanivorax	uncultured Alcanivorax sp.	Sea water samples	Southern Ocean, Antarctica	47.5015 S	15.4450 W	-47.5015	-15.445
460507750	JX530388	Alcanivorax	uncultured Alcanivorax sp.	Sea water samples	Southern Ocean, Antarctica	47.5015 S	15.4450 W	-47.5015	-15.445
460507752	JX530390	Alcanivorax	uncultured Alcanivorax sp.	Sea water samples	Southern Ocean, Antarctica	47.5015 S	15.4450 W	-47.5015	-15.445
460507754	JX530392	Alcanivorax	uncultured Alcanivorax sp.	Sea water samples	Southern Ocean, Antarctica	47.5015 S	15.4450 W	-47.5015	-15.445
460507757	JX530395	Alcanivorax	uncultured Alcanivorax sp.	Sea water samples	Southern Ocean, Antarctica	47.5015 S	15.4450 W	-47.5015	-15.445
460507763	JX530401	Alcanivorax	uncultured Alcanivorax sp.	Sea water samples	Southern Ocean, Antarctica	47.5015 S	15.4450 W	-47.5015	-15.445
460507774	JX530412	Alcanivorax	uncultured Alcanivorax sp.	Sea water samples	Southern Ocean, Antarctica	47.5015 S	15.4450 W	-47.5015	-15.445
460507776	JX530414	Alcanivorax	uncultured Alcanivorax sp.	Sea water samples	Southern Ocean, Antarctica	47.5015 S	15.4450 W	-47.5015	-15.445
460507783	JX530421	Alcanivorax	uncultured Alcanivorax sp.	Sea water samples	Southern Ocean, Antarctica	47.5015 S	15.4450 W	-47.5015	-15.445
460507788	JX530426	Alcanivorax	uncultured Alcanivorax sp.	Sea water samples	Southern Ocean, Antarctica	47.5015 S	15.4450 W	-47.5015	-15.445
460507792	JX530430	Alcanivorax	uncultured Alcanivorax sp.	Sea water samples	Southern Ocean, Antarctica	47.5015 S	15.4450 W	-47.5015	-15.445
460507793	JX530431	Alcanivorax	uncultured Alcanivorax sp.	Sea water samples	Southern Ocean, Antarctica	47.5015 S	15.4450 W	-47.5015	-15.445
460507812	JX530450	Alcanivorax	uncultured Alcanivorax sp.	Sea water samples	Southern Ocean, Antarctica	47.5015 S	15.4450 W	-47.5015	-15.445
460507834	JX530472	Alcanivorax	uncultured Alcanivorax sp.	Sea water samples	Southern Ocean, Antarctica	47.5015 S	15.4450 W	-47.5015	-15.445
460507836	JX530474	Alcanivorax	uncultured Alcanivorax sp.	Sea water samples	Southern Ocean, Antarctica	47.5015 S	15.4450 W	-47.5015	-15.445
460507850	JX530488	Alcanivorax	uncultured Alcanivorax sp.	Sea water samples	Southern Ocean, Antarctica	47.5015 S	15.4450 W	-47.5015	-15.445
460507857	JX530495	Alcanivorax	uncultured Alcanivorax sp.	Sea water samples	Southern Ocean, Antarctica	47.5015 S	15.4450 W	-47.5015	-15.445
460507870	JX530508	Alcanivorax	uncultured Alcanivorax sp.	Sea water samples	Southern Ocean, Antarctica	47.5015 S	15.4450 W	-47.5015	-15.445
460507873	JX530511	Alcanivorax	uncultured Alcanivorax sp.	Sea water samples	Southern Ocean, Antarctica	47.5015 S	15.4450 W	-47.5015	-15.445
460507875	JX530513	Alcanivorax	uncultured Alcanivorax sp.	Sea water samples	Southern Ocean, Antarctica	47.5015 S	15.4450 W	-47.5015	-15.445
460507894	JX530532	Alcanivorax	uncultured Alcanivorax sp.	Sea water samples	Southern Ocean, Antarctica	47.5015 S	15.4450 W	-47.5015	-15.445
460507900	JX530538	Alcanivorax	uncultured Alcanivorax sp.	Sea water samples	Southern Ocean, Antarctica	47.5015 S	15.4450 W	-47.5015	-15.445
460507904	JX530542	Alcanivorax	uncultured Alcanivorax sp.	Sea water samples	Southern Ocean, Antarctica	47.5015 S	15.4450 W	-47.5015	-15.445
460507912	JX530550	Alcanivorax	uncultured Alcanivorax sp.	Sea water samples	Southern Ocean, Antarctica	47.5015 S	15.4450 W	-47.5015	-15.445
460507922	JX530560	Alcanivorax	uncultured Alcanivorax sp.	Sea water samples	Southern Ocean, Antarctica	47.5015 S	15.4450 W	-47.5015	-15.445
460507923	JX530561	Alcanivorax	uncultured Alcanivorax sp.	Sea water samples	Southern Ocean, Antarctica	47.5015 S	15.4450 W	-47.5015	-15.445
460507924	JX530562	Alcanivorax	uncultured Alcanivorax sp.	Sea water samples	Southern Ocean, Antarctica	47.5015 S	15.4450 W	-47.5015	-15.445
460507927	JX530565	Alcanivorax	uncultured Alcanivorax sp.	Sea water samples	Southern Ocean, Antarctica	47.5015 S	15.4450 W	-47.5015	-15.445
460507928	JX530566	Alcanivorax	uncultured Alcanivorax sp.	Sea water samples	Southern Ocean, Antarctica	47.5015 S	15.4450 W	-47.5015	-15.445
460507932	JX530570	Alcanivorax	uncultured Alcanivorax sp.	Sea water samples	Southern Ocean, Antarctica	47.5015 S	15.4450 W	-47.5015	-15.445
460507934	JX530572	Alcanivorax	uncultured Alcanivorax sp.	Sea water samples	Southern Ocean, Antarctica	47.5015 S	15.4450 W	-47.5015	-15.445
460507935	JX530573	Alcanivorax	uncultured Alcanivorax sp.	Sea water samples	Southern Ocean, Antarctica	47.5015 S	15.4450 W	-47.5015	-15.445
460507942	JX530580	Alcanivorax	uncultured Alcanivorax sp.	Sea water samples	Southern Ocean, Antarctica	47.5015 S	15.4450 W	-47.5015	-15.445
460507955	JX530593	Alcanivorax	uncultured Alcanivorax sp.	Sea water samples	Southern Ocean, Antarctica	47.5015 S	15.4450 W	-47.5015	-15.445
460507970	JX530608	Alcanivorax	uncultured Alcanivorax sp.	Sea water samples	Southern Ocean, Antarctica	47.5015 S	15.4450 W	-47.5015	-15.445
460507975	JX530613	Alcanivorax	uncultured Alcanivorax sp.	Sea water samples	Southern Ocean, Antarctica	47.5015 S	15.4450 W	-47.5015	-15.445
460507981	JX530619	Alcanivorax	uncultured Alcanivorax sp.	Sea water samples	Southern Ocean, Antarctica	47.5015 S	15.4450 W	-47.5015	-15.445
460507985	JX530623	Alcanivorax	uncultured Alcanivorax sp.	Sea water samples	Southern Ocean, Antarctica	47.5015 S	15.4450 W	-47.5015	-15.445
460507989	JX530627	Alcanivorax	uncultured Alcanivorax sp.	Sea water samples	Southern Ocean, Antarctica	47.5015 S	15.4450 W	-47.5015	-15.445
460507991	JX530629	Alcanivorax	uncultured Alcanivorax sp.	Sea water samples	Southern Ocean, Antarctica	47.5015 S	15.4450 W	-47.5015	-15.445
460507998	JX530636	Alcanivorax	uncultured Alcanivorax sp.	Sea water samples	Southern Ocean, Antarctica	47.5015 S	15.4450 W	-47.5015	-15.445
460508000	JX530638	Alcanivorax	uncultured Alcanivorax sp.	Sea water samples	Southern Ocean, Antarctica	47.5015 S	15.4450 W	-47.5015	-15.445
460508005	JX530643	Alcanivorax	uncultured Alcanivorax sp.	Sea water samples	Southern Ocean, Antarctica	47.5015 S	15.4450 W	-47.5015	-15.445
460508011	JX530649	Alcanivorax	uncultured Alcanivorax sp.	Sea water samples	Southern Ocean, Antarctica	47.5015 S	15.4450 W	-47.5015	-15.445
460508018	JX530656	Alcanivorax	uncultured Alcanivorax sp.	Sea water samples	Southern Ocean, Antarctica	47.5015 S	15.4450 W	-47.5015	-15.445
460508020	JX530658	Alcanivorax	uncultured Alcanivorax sp.	Sea water samples	Southern Ocean, Antarctica	47.5015 S	15.4450 W	-47.5015	-15.445
460508021	JX530659	Alcanivorax	uncultured Alcanivorax sp.	Sea water samples	Southern Ocean, Antarctica	47.5015 S	15.4450 W	-47.5015	-15.445
460508023	JX530661	Alcanivorax	uncultured Alcanivorax sp.	Sea water samples	Southern Ocean, Antarctica	47.5015 S	15.4450 W	-47.5015	-15.445
460508026	JX530664	Alcanivorax	uncultured Alcanivorax sp.	Sea water samples	Southern Ocean, Antarctica	47.5015 S	15.4450 W	-47.5015	-15.445
460508029	JX530667	Alcanivorax	uncultured Alcanivorax sp.	Sea water samples	Southern Ocean, Antarctica	47.5015 S	15.4450 W	-47.5015	-15.445
460508031	JX530669	Alcanivorax	uncultured Alcanivorax sp.	Sea water samples	Southern Ocean, Antarctica	47.5015 S	15.4450 W	-47.5015	-15.445
460508036	JX530674	Alcanivorax	uncultured Alcanivorax sp.	Sea water samples	Southern Ocean, Antarctica	47.5015 S	15.4450 W	-47.5015	-15.445
460508037	JX530675	Alcanivorax	uncultured Alcanivorax sp.	Sea water samples	Southern Ocean, Antarctica	47.5015 S	15.4450 W	-47.5015	-15.445
460508041	JX530679	Alcanivorax	uncultured Alcanivorax sp.	Sea water samples	Southern Ocean, Antarctica	47.5015 S	15.4450 W	-47.5015	-15.445
460508043	JX530681	Alcanivorax	uncultured Alcanivorax sp.	Sea water samples	Southern Ocean, Antarctica	47.5015 S	15.4450 W	-47.5015	-15.445
460508044	JX530682	Alcanivorax	uncultured Alcanivorax sp.	Sea water samples	Southern Ocean, Antarctica	47.5015 S	15.4450 W	-47.5015	-15.445
460508052	JX530690	Alcanivorax	uncultured Alcanivorax sp.	Sea water samples	Southern Ocean, Antarctica	47.5015 S	15.4450 W	-47.5015	-15.445
460508055	JX530693	Alcanivorax	uncultured Alcanivorax sp.	Sea water samples	Southern Ocean, Antarctica	47.5015 S	15.4450 W	-47.5015	-15.445
460508058	JX530696	Alcanivorax	uncultured Alcanivorax sp.	Sea water samples	Southern Ocean, Antarctica	47.5015 S	15.4450 W	-47.5015	-15.445
460508059	JX530697	Alcanivorax	uncultured Alcanivorax sp.	Sea water samples	Southern Ocean, Antarctica	47.5015 S	15.4450 W	-47.5015	-15.445
460508060	JX530698	Alcanivorax	uncultured Alcanivorax sp.	Sea water samples	Southern Ocean, Antarctica	47.5015 S	15.4450 W	-47.5015	-15.445
460508071	JX530709	Alcanivorax	uncultured Alcanivorax sp.	Sea water samples	Southern Ocean, Antarctica	47.5015 S	15.4450 W	-47.5015	-15.445
460508073	JX530711	Alcanivorax	uncultured Alcanivorax sp.	Sea water samples	Southern Ocean, Antarctica	47.5015 S	15.4450 W	-47.5015	-15.445
460508078	JX530716	Alcanivorax	uncultured Alcanivorax sp.	Sea water samples	Southern Ocean, Antarctica	47.5015 S	15.4450 W	-47.5015	-15.445
460508079	JX530717	Alcanivorax	uncultured Alcanivorax sp.	Sea water samples	Southern Ocean, Antarctica	47.5015 S	15.4450 W	-47.5015	-15.445
460508083	JX530721	Alcanivorax	uncultured Alcanivorax sp.	Sea water samples	Southern Ocean, Antarctica	47.5015 S	15.4450 W	-47.5015	-15.445
460508084	JX530722	Alcanivorax	uncultured Alcanivorax sp.	Sea water samples	Southern Ocean, Antarctica	47.5015 S	15.4450 W	-47.5015	-15.445
460508085	JX530723	Alcanivorax	uncultured Alcanivorax sp.	Sea water samples	Southern Ocean, Antarctica	47.5015 S	15.4450 W	-47.5015	-15.445
460508088	JX530726	Alcanivorax	uncultured Alcanivorax sp.	Sea water samples	Southern Ocean, Antarctica	47.5015 S	15.4450 W	-47.5015	-15.445
460508092	JX530730	Alcanivorax	uncultured Alcanivorax sp.	Sea water samples	Southern Ocean, Antarctica	47.5015 S	15.4450 W	-47.5015	-15.445
460508094	JX530732	Alcanivorax	uncultured Alcanivorax sp.	Sea water samples	Southern Ocean, Antarctica	47.5015 S	15.4450 W	-47.5015	-15.445
460508101	JX530739	Alcanivorax	uncultured Alcanivorax sp.	Sea water samples	Southern Ocean, Antarctica	47.5015 S	15.4450 W	-47.5015	-15.445
460508102	JX530740	Alcanivorax	uncultured Alcanivorax sp.	Sea water samples	Southern Ocean, Antarctica	47.5015 S	15.4450 W	-47.5015	-15.445
460508104	JX530742	Alcanivorax	uncultured Alcanivorax sp.	Sea water samples	Southern Ocean, Antarctica	47.5015 S	15.4450 W	-47.5015	-15.445
460508111	JX530749	Alcanivorax	uncultured Alcanivorax sp.	Sea water samples	Southern Ocean, Antarctica	47.5015 S	15.4450 W	-47.5015	-15.445
460508120	JX530758	Alcanivorax	uncultured Alcanivorax sp.	Sea water samples	Southern Ocean, Antarctica	47.5015 S	15.4450 W	-47.5015	-15.445
460508122	JX530760	Alcanivorax	uncultured Alcanivorax sp.	Sea water samples	Southern Ocean, Antarctica	47.5015 S	15.4450 W	-47.5015	-15.445
460508124	JX530762	Alcanivorax	uncultured Alcanivorax sp.	Sea water samples	Southern Ocean, Antarctica	47.5015 S	15.4450 W	-47.5015	-15.445
460508128	JX530766	Alcanivorax	uncultured Alcanivorax sp.	Sea water samples	Southern Ocean, Antarctica	47.5015 S	15.4450 W	-47.5015	-15.445
460508136	JX530774	Alcanivorax	uncultured Alcanivorax sp.	Sea water samples	Southern Ocean, Antarctica	47.5015 S	15.4450 W	-47.5015	-15.445
460508145	JX530783	Alcanivorax	uncultured Alcanivorax sp.	Sea water samples	Southern Ocean, Antarctica	47.5015 S	15.4450 W	-47.5015	-15.445
460508158	JX530796	Alcanivorax	uncultured Alcanivorax sp.	Sea water samples	Southern Ocean, Antarctica	47.5015 S	15.4450 W	-47.5015	-15.445
460508160	JX530798	Alcanivorax	uncultured Alcanivorax sp.	Sea water samples	Southern Ocean, Antarctica	47.5015 S	15.4450 W	-47.5015	-15.445
460508161	JX530799	Alcanivorax	uncultured Alcanivorax sp.	Sea water samples	Southern Ocean, Antarctica	47.5015 S	15.4450 W	-47.5015	-15.445
460508163	JX530801	Alcanivorax	uncultured Alcanivorax sp.	Sea water samples	Southern Ocean, Antarctica	47.5015 S	15.4450 W	-47.5015	-15.445
460508166	JX530804	Alcanivorax	uncultured Alcanivorax sp.	Sea water samples	Southern Ocean, Antarctica	47.5015 S	15.4450 W	-47.5015	-15.445
460508173	JX530811	Alcanivorax	uncultured Alcanivorax sp.	Sea water samples	Southern Ocean, Antarctica	47.5015 S	15.4450 W	-47.5015	-15.445
460508181	JX530819	Alcanivorax	uncultured Alcanivorax sp.	Sea water samples	Southern Ocean, Antarctica	47.5015 S	15.4450 W	-47.5015	-15.445
460508184	JX530822	Alcanivorax	uncultured Alcanivorax sp.	Sea water samples	Southern Ocean, Antarctica	47.5015 S	15.4450 W	-47.5015	-15.445
460508185	JX530823	Alcanivorax	uncultured Alcanivorax sp.	Sea water samples	Southern Ocean, Antarctica	47.5015 S	15.4450 W	-47.5015	-15.445
460508190	JX530828	Alcanivorax	uncultured Alcanivorax sp.	Sea water samples	Southern Ocean, Antarctica	47.5015 S	15.4450 W	-47.5015	-15.445
460508194	JX530832	Alcanivorax	uncultured Alcanivorax sp.	Sea water samples	Southern Ocean, Antarctica	47.5015 S	15.4450 W	-47.5015	-15.445
460508197	JX530835	Alcanivorax	uncultured Alcanivorax sp.	Sea water samples	Southern Ocean, Antarctica	47.5015 S	15.4450 W	-47.5015	-15.445
460508198	JX530836	Alcanivorax	uncultured Alcanivorax sp.	Sea water samples	Southern Ocean, Antarctica	47.5015 S	15.4450 W	-47.5015	-15.445
460508200	JX530838	Alcanivorax	uncultured Alcanivorax sp.	Sea water samples	Southern Ocean, Antarctica	47.5015 S	15.4450 W	-47.5015	-15.445
460508203	JX530841	Alcanivorax	uncultured Alcanivorax sp.	Sea water samples	Southern Ocean, Antarctica	47.5015 S	15.4450 W	-47.5015	-15.445
460508206	JX530844	Alcanivorax	uncultured Alcanivorax sp.	Sea water samples	Southern Ocean, Antarctica	47.5015 S	15.4450 W	-47.5015	-15.445
460508210	JX530848	Alcanivorax	uncultured Alcanivorax sp.	Sea water samples	Southern Ocean, Antarctica	47.5015 S	15.4450 W	-47.5015	-15.445
460508213	JX530851	Alcanivorax	uncultured Alcanivorax sp.	Sea water samples	Southern Ocean, Antarctica	47.5015 S	15.4450 W	-47.5015	-15.445
460508231	JX530869	Alcanivorax	uncultured Alcanivorax sp.	Sea water samples	Southern Ocean, Antarctica	47.5015 S	15.4450 W	-47.5015	-15.445
460508235	JX530873	Alcanivorax	uncultured Alcanivorax sp.	Sea water samples	Southern Ocean, Antarctica	47.5015 S	15.4450 W	-47.5015	-15.445
460508237	JX530875	Alcanivorax	uncultured Alcanivorax sp.	Sea water samples	Southern Ocean, Antarctica	47.5015 S	15.4450 W	-47.5015	-15.445
460508245	JX530883	Alcanivorax	uncultured Alcanivorax sp.	Sea water samples	Southern Ocean, Antarctica	47.5015 S	15.4450 W	-47.5015	-15.445
460508246	JX530884	Alcanivorax	uncultured Alcanivorax sp.	Sea water samples	Southern Ocean, Antarctica	47.5015 S	15.4450 W	-47.5015	-15.445
460508248	JX530886	Alcanivorax	uncultured Alcanivorax sp.	Sea water samples	Southern Ocean, Antarctica	47.5015 S	15.4450 W	-47.5015	-15.445
460508267	JX530905	Alcanivorax	uncultured Alcanivorax sp.	Sea water samples	Southern Ocean, Antarctica	47.5015 S	15.4450 W	-47.5015	-15.445
460508274	JX530912	Alcanivorax	uncultured Alcanivorax sp.	Sea water samples	Southern Ocean, Antarctica	47.5015 S	15.4450 W	-47.5015	-15.445
460508277	JX530915	Alcanivorax	uncultured Alcanivorax sp.	Sea water samples	Southern Ocean, Antarctica	47.5015 S	15.4450 W	-47.5015	-15.445
460508287	JX530925	Alcanivorax	uncultured Alcanivorax sp.	Sea water samples	Southern Ocean, Antarctica	47.5015 S	15.4450 W	-47.5015	-15.445
460508288	JX530926	Alcanivorax	uncultured Alcanivorax sp.	Sea water samples	Southern Ocean, Antarctica	47.5015 S	15.4450 W	-47.5015	-15.445
460508294	JX530932	Alcanivorax	uncultured Alcanivorax sp.	Sea water samples	Southern Ocean, Antarctica	47.5015 S	15.4450 W	-47.5015	-15.445
460508296	JX530934	Alcanivorax	uncultured Alcanivorax sp.	Sea water samples	Southern Ocean, Antarctica	47.5015 S	15.4450 W	-47.5015	-15.445
460508298	JX530936	Alcanivorax	uncultured Alcanivorax sp.	Sea water samples	Southern Ocean, Antarctica	47.5015 S	15.4450 W	-47.5015	-15.445
460508299	JX530937	Alcanivorax	uncultured Alcanivorax sp.	Sea water samples	Southern Ocean, Antarctica	47.5015 S	15.4450 W	-47.5015	-15.445
460508301	JX530939	Alcanivorax	uncultured Alcanivorax sp.	Sea water samples	Southern Ocean, Antarctica	47.5015 S	15.4450 W	-47.5015	-15.445
460508305	JX530943	Alcanivorax	uncultured Alcanivorax sp.	Sea water samples	Southern Ocean, Antarctica	47.5015 S	15.4450 W	-47.5015	-15.445
460508315	JX530953	Alcanivorax	uncultured Alcanivorax sp.	Sea water samples	Southern Ocean, Antarctica	47.5015 S	15.4450 W	-47.5015	-15.445
460508316	JX530954	Alcanivorax	uncultured Alcanivorax sp.	Sea water samples	Southern Ocean, Antarctica	47.5015 S	15.4450 W	-47.5015	-15.445
460508325	JX530963	Alcanivorax	uncultured Alcanivorax sp.	Sea water samples	Southern Ocean, Antarctica	47.5015 S	15.4450 W	-47.5015	-15.445
460508329	JX530967	Alcanivorax	uncultured Alcanivorax sp.	Sea water samples	Southern Ocean, Antarctica	47.5015 S	15.4450 W	-47.5015	-15.445
460508334	JX530972	Alcanivorax	uncultured Alcanivorax sp.	Sea water samples	Southern Ocean, Antarctica	47.5015 S	15.4450 W	-47.5015	-15.445
460508339	JX530977	Alcanivorax	uncultured Alcanivorax sp.	Sea water samples	Southern Ocean, Antarctica	47.5015 S	15.4450 W	-47.5015	-15.445
460508353	JX530991	Alcanivorax	uncultured Alcanivorax sp.	Sea water samples	Southern Ocean, Antarctica	47.5015 S	15.4450 W	-47.5015	-15.445
460508357	JX530995	Alcanivorax	uncultured Alcanivorax sp.	Sea water samples	Southern Ocean, Antarctica	47.5015 S	15.4450 W	-47.5015	-15.445
460508358	JX530996	Alcanivorax	uncultured Alcanivorax sp.	Sea water samples	Southern Ocean, Antarctica	47.5015 S	15.4450 W	-47.5015	-15.445
460508360	JX530998	Alcanivorax	uncultured Alcanivorax sp.	Sea water samples	Southern Ocean, Antarctica	47.5015 S	15.4450 W	-47.5015	-15.445
460508369	JX531007	Alcanivorax	uncultured Alcanivorax sp.	Sea water samples	Southern Ocean, Antarctica	47.5015 S	15.4450 W	-47.5015	-15.445
460508372	JX531010	Alcanivorax	uncultured Alcanivorax sp.	Sea water samples	Southern Ocean, Antarctica	47.5015 S	15.4450 W	-47.5015	-15.445
460508384	JX531022	Alcanivorax	uncultured Alcanivorax sp.	Sea water samples	Southern Ocean, Antarctica	47.5015 S	15.4450 W	-47.5015	-15.445
460508385	JX531023	Alcanivorax	uncultured Alcanivorax sp.	Sea water samples	Southern Ocean, Antarctica	47.5015 S	15.4450 W	-47.5015	-15.445
460508386	JX531024	Alcanivorax	uncultured Alcanivorax sp.	Sea water samples	Southern Ocean, Antarctica	47.5015 S	15.4450 W	-47.5015	-15.445
460508387	JX531025	Alcanivorax	uncultured Alcanivorax sp.	Sea water samples	Southern Ocean, Antarctica	47.5015 S	15.4450 W	-47.5015	-15.445
460508393	JX531031	Alcanivorax	uncultured Alcanivorax sp.	Sea water samples	Southern Ocean, Antarctica	47.5015 S	15.4450 W	-47.5015	-15.445
460508394	JX531032	Alcanivorax	uncultured Alcanivorax sp.	Sea water samples	Southern Ocean, Antarctica	47.5015 S	15.4450 W	-47.5015	-15.445
460508400	JX531038	Alcanivorax	uncultured Alcanivorax sp.	Sea water samples	Southern Ocean, Antarctica	47.5015 S	15.4450 W	-47.5015	-15.445
460508402	JX531040	Alcanivorax	uncultured Alcanivorax sp.	Sea water samples	Southern Ocean, Antarctica	47.5015 S	15.4450 W	-47.5015	-15.445
460508404	JX531042	Alcanivorax	uncultured Alcanivorax sp.	Sea water samples	Southern Ocean, Antarctica	47.5015 S	15.4450 W	-47.5015	-15.445
460508405	JX531043	Alcanivorax	uncultured Alcanivorax sp.	Sea water samples	Southern Ocean, Antarctica	47.5015 S	15.4450 W	-47.5015	-15.445
460508407	JX531045	Alcanivorax	uncultured Alcanivorax sp.	Sea water samples	Southern Ocean, Antarctica	47.5015 S	15.4450 W	-47.5015	-15.445
460508410	JX531048	Alcanivorax	uncultured Alcanivorax sp.	Sea water samples	Southern Ocean, Antarctica	47.5015 S	15.4450 W	-47.5015	-15.445
460508413	JX531051	Alcanivorax	uncultured Alcanivorax sp.	Sea water samples	Southern Ocean, Antarctica	47.5015 S	15.4450 W	-47.5015	-15.445
460508414	JX531052	Alcanivorax	uncultured Alcanivorax sp.	Sea water samples	Southern Ocean, Antarctica	47.5015 S	15.4450 W	-47.5015	-15.445
460508417	JX531055	Alcanivorax	uncultured Alcanivorax sp.	Sea water samples	Southern Ocean, Antarctica	47.5015 S	15.4450 W	-47.5015	-15.445
460508418	JX531056	Alcanivorax	uncultured Alcanivorax sp.	Sea water samples	Southern Ocean, Antarctica	47.5015 S	15.4450 W	-47.5015	-15.445
460508419	JX531057	Alcanivorax	uncultured Alcanivorax sp.	Sea water samples	Southern Ocean, Antarctica	47.5015 S	15.4450 W	-47.5015	-15.445
460508420	JX531058	Alcanivorax	uncultured Alcanivorax sp.	Sea water samples	Southern Ocean, Antarctica	47.5015 S	15.4450 W	-47.5015	-15.445
460508422	JX531060	Alcanivorax	uncultured Alcanivorax sp.	Sea water samples	Southern Ocean, Antarctica	47.5015 S	15.4450 W	-47.5015	-15.445
460508423	JX531061	Alcanivorax	uncultured Alcanivorax sp.	Sea water samples	Southern Ocean, Antarctica	47.5015 S	15.4450 W	-47.5015	-15.445
460508425	JX531063	Alcanivorax	uncultured Alcanivorax sp.	Sea water samples	Southern Ocean, Antarctica	47.5015 S	15.4450 W	-47.5015	-15.445
460508426	JX531064	Alcanivorax	uncultured Alcanivorax sp.	Sea water samples	Southern Ocean, Antarctica	47.5015 S	15.4450 W	-47.5015	-15.445
460508428	JX531066	Alcanivorax	uncultured Alcanivorax sp.	Sea water samples	Southern Ocean, Antarctica	47.5015 S	15.4450 W	-47.5015	-15.445
460508429	JX531067	Alcanivorax	uncultured Alcanivorax sp.	Sea water samples	Southern Ocean, Antarctica	47.5015 S	15.4450 W	-47.5015	-15.445
460508431	JX531069	Alcanivorax	uncultured Alcanivorax sp.	Sea water samples	Southern Ocean, Antarctica	47.5015 S	15.4450 W	-47.5015	-15.445
460508435	JX531073	Alcanivorax	uncultured Alcanivorax sp.	Sea water samples	Southern Ocean, Antarctica	47.5015 S	15.4450 W	-47.5015	-15.445
460508436	JX531074	Alcanivorax	uncultured Alcanivorax sp.	Sea water samples	Southern Ocean, Antarctica	47.5015 S	15.4450 W	-47.5015	-15.445
460508437	JX531075	Alcanivorax	uncultured Alcanivorax sp.	Sea water samples	Southern Ocean, Antarctica	47.5015 S	15.4450 W	-47.5015	-15.445
460508438	JX531076	Alcanivorax	uncultured Alcanivorax sp.	Sea water samples	Southern Ocean, Antarctica	47.5015 S	15.4450 W	-47.5015	-15.445
460508441	JX531079	Alcanivorax	uncultured Alcanivorax sp.	Sea water samples	Southern Ocean, Antarctica	47.5015 S	15.4450 W	-47.5015	-15.445
460508442	JX531080	Alcanivorax	uncultured Alcanivorax sp.	Sea water samples	Southern Ocean, Antarctica	47.5015 S	15.4450 W	-47.5015	-15.445
460508444	JX531082	Alcanivorax	uncultured Alcanivorax sp.	Sea water samples	Southern Ocean, Antarctica	47.5015 S	15.4450 W	-47.5015	-15.445
460508446	JX531084	Alcanivorax	uncultured Alcanivorax sp.	Sea water samples	Southern Ocean, Antarctica	47.5015 S	15.4450 W	-47.5015	-15.445
460508447	JX531085	Alcanivorax	uncultured Alcanivorax sp.	Sea water samples	Southern Ocean, Antarctica	47.5015 S	15.4450 W	-47.5015	-15.445
460508449	JX531087	Alcanivorax	uncultured Alcanivorax sp.	Sea water samples	Southern Ocean, Antarctica	47.5015 S	15.4450 W	-47.5015	-15.445
460508451	JX531089	Alcanivorax	uncultured Alcanivorax sp.	Sea water samples	Southern Ocean, Antarctica	47.5015 S	15.4450 W	-47.5015	-15.445
460508452	JX531090	Alcanivorax	uncultured Alcanivorax sp.	Sea water samples	Southern Ocean, Antarctica	47.5015 S	15.4450 W	-47.5015	-15.445
460508453	JX531091	Alcanivorax	uncultured Alcanivorax sp.	Sea water samples	Southern Ocean, Antarctica	47.5015 S	15.4450 W	-47.5015	-15.445
460508455	JX531093	Alcanivorax	uncultured Alcanivorax sp.	Sea water samples	Southern Ocean, Antarctica	47.5015 S	15.4450 W	-47.5015	-15.445
460508458	JX531096	Alcanivorax	uncultured Alcanivorax sp.	Sea water samples	Southern Ocean, Antarctica	47.5015 S	15.4450 W	-47.5015	-15.445
460508459	JX531097	Alcanivorax	uncultured Alcanivorax sp.	Sea water samples	Southern Ocean, Antarctica	47.5015 S	15.4450 W	-47.5015	-15.445
460508463	JX531101	Alcanivorax	uncultured Alcanivorax sp.	Sea water samples	Southern Ocean, Antarctica	47.5015 S	15.4450 W	-47.5015	-15.445
460508466	JX531104	Alcanivorax	uncultured Alcanivorax sp.	Sea water samples	Southern Ocean, Antarctica	47.5015 S	15.4450 W	-47.5015	-15.445
460508467	JX531105	Alcanivorax	uncultured Alcanivorax sp.	Sea water samples	Southern Ocean, Antarctica	47.5015 S	15.4450 W	-47.5015	-15.445
460508471	JX531109	Alcanivorax	uncultured Alcanivorax sp.	Sea water samples	Southern Ocean, Antarctica	47.5015 S	15.4450 W	-47.5015	-15.445
460508472	JX531110	Alcanivorax	uncultured Alcanivorax sp.	Sea water samples	Southern Ocean, Antarctica	47.5015 S	15.4450 W	-47.5015	-15.445
460508473	JX531111	Alcanivorax	uncultured Alcanivorax sp.	Sea water samples	Southern Ocean, Antarctica	47.5015 S	15.4450 W	-47.5015	-15.445
460508474	JX531112	Alcanivorax	uncultured Alcanivorax sp.	Sea water samples	Southern Ocean, Antarctica	47.5015 S	15.4450 W	-47.5015	-15.445
460508475	JX531113	Alcanivorax	uncultured Alcanivorax sp.	Sea water samples	Southern Ocean, Antarctica	47.5015 S	15.4450 W	-47.5015	-15.445
460508482	JX531120	Alcanivorax	uncultured Alcanivorax sp.	Sea water samples	Southern Ocean, Antarctica	47.5015 S	15.4450 W	-47.5015	-15.445
460508484	JX531122	Alcanivorax	uncultured Alcanivorax sp.	Sea water samples	Southern Ocean, Antarctica	47.5015 S	15.4450 W	-47.5015	-15.445
460508487	JX531125	Alcanivorax	uncultured Alcanivorax sp.	Sea water samples	Southern Ocean, Antarctica	47.5015 S	15.4450 W	-47.5015	-15.445
460508488	JX531126	Alcanivorax	uncultured Alcanivorax sp.	Sea water samples	Southern Ocean, Antarctica	47.5015 S	15.4450 W	-47.5015	-15.445
460508490	JX531128	Alcanivorax	uncultured Alcanivorax sp.	Sea water samples	Southern Ocean, Antarctica	47.5015 S	15.4450 W	-47.5015	-15.445
460508491	JX531129	Alcanivorax	uncultured Alcanivorax sp.	Sea water samples	Southern Ocean, Antarctica	47.5015 S	15.4450 W	-47.5015	-15.445
460508496	JX531134	Alcanivorax	uncultured Alcanivorax sp.	Sea water samples	Southern Ocean, Antarctica	47.5015 S	15.4450 W	-47.5015	-15.445
460508497	JX531135	Alcanivorax	uncultured Alcanivorax sp.	Sea water samples	Southern Ocean, Antarctica	47.5015 S	15.4450 W	-47.5015	-15.445
460508498	JX531136	Alcanivorax	uncultured Alcanivorax sp.	Sea water samples	Southern Ocean, Antarctica	47.5015 S	15.4450 W	-47.5015	-15.445
460508499	JX531137	Alcanivorax	uncultured Alcanivorax sp.	Sea water samples	Southern Ocean, Antarctica	47.5015 S	15.4450 W	-47.5015	-15.445
460508500	JX531138	Alcanivorax	uncultured Alcanivorax sp.	Sea water samples	Southern Ocean, Antarctica	47.5015 S	15.4450 W	-47.5015	-15.445
460508503	JX531141	Alcanivorax	uncultured Alcanivorax sp.	Sea water samples	Southern Ocean, Antarctica	47.5015 S	15.4450 W	-47.5015	-15.445
460508505	JX531143	Alcanivorax	uncultured Alcanivorax sp.	Sea water samples	Southern Ocean, Antarctica	47.5015 S	15.4450 W	-47.5015	-15.445
460508511	JX531149	Alcanivorax	uncultured Alcanivorax sp.	Sea water samples	Southern Ocean, Antarctica	47.5015 S	15.4450 W	-47.5015	-15.445
460508513	JX531151	Alcanivorax	uncultured Alcanivorax sp.	Sea water samples	Southern Ocean, Antarctica	47.5015 S	15.4450 W	-47.5015	-15.445
460508514	JX531152	Alcanivorax	uncultured Alcanivorax sp.	Sea water samples	Southern Ocean, Antarctica	47.5015 S	15.4450 W	-47.5015	-15.445
460508518	JX531156	Alcanivorax	uncultured Alcanivorax sp.	Sea water samples	Southern Ocean, Antarctica	47.5015 S	15.4450 W	-47.5015	-15.445
460508519	JX531157	Alcanivorax	uncultured Alcanivorax sp.	Sea water samples	Southern Ocean, Antarctica	47.5015 S	15.4450 W	-47.5015	-15.445
460508524	JX531162	Alcanivorax	uncultured Alcanivorax sp.	Sea water samples	Southern Ocean, Antarctica	47.5015 S	15.4450 W	-47.5015	-15.445
460508525	JX531163	Alcanivorax	uncultured Alcanivorax sp.	Sea water samples	Southern Ocean, Antarctica	47.5015 S	15.4450 W	-47.5015	-15.445
460508527	JX531165	Alcanivorax	uncultured Alcanivorax sp.	Sea water samples	Southern Ocean, Antarctica	47.5015 S	15.4450 W	-47.5015	-15.445
460508528	JX531166	Alcanivorax	uncultured Alcanivorax sp.	Sea water samples	Southern Ocean, Antarctica	47.5015 S	15.4450 W	-47.5015	-15.445
460508531	JX531169	Alcanivorax	uncultured Alcanivorax sp.	Sea water samples	Southern Ocean, Antarctica	47.5015 S	15.4450 W	-47.5015	-15.445
460508534	JX531172	Alcanivorax	uncultured Alcanivorax sp.	Sea water samples	Southern Ocean, Antarctica	47.5015 S	15.4450 W	-47.5015	-15.445
460508536	JX531174	Alcanivorax	uncultured Alcanivorax sp.	Sea water samples	Southern Ocean, Antarctica	47.5015 S	15.4450 W	-47.5015	-15.445
460508543	JX531181	Alcanivorax	uncultured Alcanivorax sp.	Sea water samples	Southern Ocean, Antarctica	47.5015 S	15.4450 W	-47.5015	-15.445
460508546	JX531184	Alcanivorax	uncultured Alcanivorax sp.	Sea water samples	Southern Ocean, Antarctica	47.5015 S	15.4450 W	-47.5015	-15.445
460508550	JX531188	Alcanivorax	uncultured Alcanivorax sp.	Sea water samples	Southern Ocean, Antarctica	47.5015 S	15.4450 W	-47.5015	-15.445
460508551	JX531189	Alcanivorax	uncultured Alcanivorax sp.	Sea water samples	Southern Ocean, Antarctica	47.5015 S	15.4450 W	-47.5015	-15.445
460508552	JX531190	Alcanivorax	uncultured Alcanivorax sp.	Sea water samples	Southern Ocean, Antarctica	47.5015 S	15.4450 W	-47.5015	-15.445
460508554	JX531192	Alcanivorax	uncultured Alcanivorax sp.	Sea water samples	Southern Ocean, Antarctica	47.5015 S	15.4450 W	-47.5015	-15.445
460508555	JX531193	Alcanivorax	uncultured Alcanivorax sp.	Sea water samples	Southern Ocean, Antarctica	47.5015 S	15.4450 W	-47.5015	-15.445
460508556	JX531194	Alcanivorax	uncultured Alcanivorax sp.	Sea water samples	Southern Ocean, Antarctica	47.5015 S	15.4450 W	-47.5015	-15.445
460508557	JX531195	Alcanivorax	uncultured Alcanivorax sp.	Sea water samples	Southern Ocean, Antarctica	47.5015 S	15.4450 W	-47.5015	-15.445
460508562	JX531200	Alcanivorax	uncultured Alcanivorax sp.	Sea water samples	Southern Ocean, Antarctica	47.5015 S	15.4450 W	-47.5015	-15.445
460508565	JX531203	Alcanivorax	uncultured Alcanivorax sp.	Sea water samples	Southern Ocean, Antarctica	47.5015 S	15.4450 W	-47.5015	-15.445
460508567	JX531205	Alcanivorax	uncultured Alcanivorax sp.	Sea water samples	Southern Ocean, Antarctica	47.5015 S	15.4450 W	-47.5015	-15.445
460508568	JX531206	Alcanivorax	uncultured Alcanivorax sp.	Sea water samples	Southern Ocean, Antarctica	47.5015 S	15.4450 W	-47.5015	-15.445
460508569	JX531207	Alcanivorax	uncultured Alcanivorax sp.	Sea water samples	Southern Ocean, Antarctica	47.5015 S	15.4450 W	-47.5015	-15.445
460508570	JX531208	Alcanivorax	uncultured Alcanivorax sp.	Sea water samples	Southern Ocean, Antarctica	47.5015 S	15.4450 W	-47.5015	-15.445
460508576	JX531214	Alcanivorax	uncultured Alcanivorax sp.	Sea water samples	Southern Ocean, Antarctica	47.5015 S	15.4450 W	-47.5015	-15.445
460508577	JX531215	Alcanivorax	uncultured Alcanivorax sp.	Sea water samples	Southern Ocean, Antarctica	47.5015 S	15.4450 W	-47.5015	-15.445
460508581	JX531219	Alcanivorax	uncultured Alcanivorax sp.	Sea water samples	Southern Ocean, Antarctica	47.5015 S	15.4450 W	-47.5015	-15.445
460508582	JX531220	Alcanivorax	uncultured Alcanivorax sp.	Sea water samples	Southern Ocean, Antarctica	47.5015 S	15.4450 W	-47.5015	-15.445
460508583	JX531221	Alcanivorax	uncultured Alcanivorax sp.	Sea water samples	Southern Ocean, Antarctica	47.5015 S	15.4450 W	-47.5015	-15.445
460508585	JX531223	Alcanivorax	uncultured Alcanivorax sp.	Sea water samples	Southern Ocean, Antarctica	47.5015 S	15.4450 W	-47.5015	-15.445
460508586	JX531224	Alcanivorax	uncultured Alcanivorax sp.	Sea water samples	Southern Ocean, Antarctica	47.5015 S	15.4450 W	-47.5015	-15.445
460508587	JX531225	Alcanivorax	uncultured Alcanivorax sp.	Sea water samples	Southern Ocean, Antarctica	47.5015 S	15.4450 W	-47.5015	-15.445
460508588	JX531226	Alcanivorax	uncultured Alcanivorax sp.	Sea water samples	Southern Ocean, Antarctica	47.5015 S	15.4450 W	-47.5015	-15.445
460508590	JX531228	Alcanivorax	uncultured Alcanivorax sp.	Sea water samples	Southern Ocean, Antarctica	47.5015 S	15.4450 W	-47.5015	-15.445
460508591	JX531229	Alcanivorax	uncultured Alcanivorax sp.	Sea water samples	Southern Ocean, Antarctica	47.5015 S	15.4450 W	-47.5015	-15.445
460508593	JX531231	Alcanivorax	uncultured Alcanivorax sp.	Sea water samples	Southern Ocean, Antarctica	47.5015 S	15.4450 W	-47.5015	-15.445
460508595	JX531233	Alcanivorax	uncultured Alcanivorax sp.	Sea water samples	Southern Ocean, Antarctica	47.5015 S	15.4450 W	-47.5015	-15.445
460508597	JX531235	Alcanivorax	uncultured Alcanivorax sp.	Sea water samples	Southern Ocean, Antarctica	47.5015 S	15.4450 W	-47.5015	-15.445
460508599	JX531237	Alcanivorax	uncultured Alcanivorax sp.	Sea water samples	Southern Ocean, Antarctica	47.5015 S	15.4450 W	-47.5015	-15.445
460508601	JX531239	Alcanivorax	uncultured Alcanivorax sp.	Sea water samples	Southern Ocean, Antarctica	47.5015 S	15.4450 W	-47.5015	-15.445
460508602	JX531240	Alcanivorax	uncultured Alcanivorax sp.	Sea water samples	Southern Ocean, Antarctica	47.5015 S	15.4450 W	-47.5015	-15.445
460508604	JX531242	Alcanivorax	uncultured Alcanivorax sp.	Sea water samples	Southern Ocean, Antarctica	47.5015 S	15.4450 W	-47.5015	-15.445
460508605	JX531243	Alcanivorax	uncultured Alcanivorax sp.	Sea water samples	Southern Ocean, Antarctica	47.5015 S	15.4450 W	-47.5015	-15.445
460508607	JX531245	Alcanivorax	uncultured Alcanivorax sp.	Sea water samples	Southern Ocean, Antarctica	47.5015 S	15.4450 W	-47.5015	-15.445
460508608	JX531246	Alcanivorax	uncultured Alcanivorax sp.	Sea water samples	Southern Ocean, Antarctica	47.5015 S	15.4450 W	-47.5015	-15.445
460508611	JX531249	Alcanivorax	uncultured Alcanivorax sp.	Sea water samples	Southern Ocean, Antarctica	47.5015 S	15.4450 W	-47.5015	-15.445
460508612	JX531250	Alcanivorax	uncultured Alcanivorax sp.	Sea water samples	Southern Ocean, Antarctica	47.5015 S	15.4450 W	-47.5015	-15.445
460508614	JX531252	Alcanivorax	uncultured Alcanivorax sp.	Sea water samples	Southern Ocean, Antarctica	47.5015 S	15.4450 W	-47.5015	-15.445
460508615	JX531253	Alcanivorax	uncultured Alcanivorax sp.	Sea water samples	Southern Ocean, Antarctica	47.5015 S	15.4450 W	-47.5015	-15.445
460508616	JX531254	Alcanivorax	uncultured Alcanivorax sp.	Sea water samples	Southern Ocean, Antarctica	47.5015 S	15.4450 W	-47.5015	-15.445
460508619	JX531257	Alcanivorax	uncultured Alcanivorax sp.	Sea water samples	Southern Ocean, Antarctica	47.5015 S	15.4450 W	-47.5015	-15.445
460508620	JX531258	Alcanivorax	uncultured Alcanivorax sp.	Sea water samples	Southern Ocean, Antarctica	47.5015 S	15.4450 W	-47.5015	-15.445
460508621	JX531259	Alcanivorax	uncultured Alcanivorax sp.	Sea water samples	Southern Ocean, Antarctica	47.5015 S	15.4450 W	-47.5015	-15.445
460508623	JX531261	Alcanivorax	uncultured Alcanivorax sp.	Sea water samples	Southern Ocean, Antarctica	47.5015 S	15.4450 W	-47.5015	-15.445
460508624	JX531262	Alcanivorax	uncultured Alcanivorax sp.	Sea water samples	Southern Ocean, Antarctica	47.5015 S	15.4450 W	-47.5015	-15.445
460508626	JX531264	Alcanivorax	uncultured Alcanivorax sp.	Sea water samples	Southern Ocean, Antarctica	47.5015 S	15.4450 W	-47.5015	-15.445
460508627	JX531265	Alcanivorax	uncultured Alcanivorax sp.	Sea water samples	Southern Ocean, Antarctica	47.5015 S	15.4450 W	-47.5015	-15.445
460508629	JX531267	Alcanivorax	uncultured Alcanivorax sp.	Sea water samples	Southern Ocean, Antarctica	47.5015 S	15.4450 W	-47.5015	-15.445
460508631	JX531269	Alcanivorax	uncultured Alcanivorax sp.	Sea water samples	Southern Ocean, Antarctica	47.5015 S	15.4450 W	-47.5015	-15.445
460508632	JX531270	Alcanivorax	uncultured Alcanivorax sp.	Sea water samples	Southern Ocean, Antarctica	47.5015 S	15.4450 W	-47.5015	-15.445
460508633	JX531271	Alcanivorax	uncultured Alcanivorax sp.	Sea water samples	Southern Ocean, Antarctica	47.5015 S	15.4450 W	-47.5015	-15.445
460508634	JX531272	Alcanivorax	uncultured Alcanivorax sp.	Sea water samples	Southern Ocean, Antarctica	47.5015 S	15.4450 W	-47.5015	-15.445
460508636	JX531274	Alcanivorax	uncultured Alcanivorax sp.	Sea water samples	Southern Ocean, Antarctica	47.5015 S	15.4450 W	-47.5015	-15.445
460508637	JX531275	Alcanivorax	uncultured Alcanivorax sp.	Sea water samples	Southern Ocean, Antarctica	47.5015 S	15.4450 W	-47.5015	-15.445
460508638	JX531276	Alcanivorax	uncultured Alcanivorax sp.	Sea water samples	Southern Ocean, Antarctica	47.5015 S	15.4450 W	-47.5015	-15.445
460508639	JX531277	Alcanivorax	uncultured Alcanivorax sp.	Sea water samples	Southern Ocean, Antarctica	47.5015 S	15.4450 W	-47.5015	-15.445
460508644	JX531282	Alcanivorax	uncultured Alcanivorax sp.	Sea water samples	Southern Ocean, Antarctica	47.5015 S	15.4450 W	-47.5015	-15.445
460508645	JX531283	Alcanivorax	uncultured Alcanivorax sp.	Sea water samples	Southern Ocean, Antarctica	47.5015 S	15.4450 W	-47.5015	-15.445
460508648	JX531286	Alcanivorax	uncultured Alcanivorax sp.	Sea water samples	Southern Ocean, Antarctica	47.5015 S	15.4450 W	-47.5015	-15.445
460508649	JX531287	Alcanivorax	uncultured Alcanivorax sp.	Sea water samples	Southern Ocean, Antarctica	47.5015 S	15.4450 W	-47.5015	-15.445
460508651	JX531289	Alcanivorax	uncultured Alcanivorax sp.	Sea water samples	Southern Ocean, Antarctica	47.5015 S	15.4450 W	-47.5015	-15.445
460508652	JX531290	Alcanivorax	uncultured Alcanivorax sp.	Sea water samples	Southern Ocean, Antarctica	47.5015 S	15.4450 W	-47.5015	-15.445
460508653	JX531291	Alcanivorax	uncultured Alcanivorax sp.	Sea water samples	Southern Ocean, Antarctica	47.5015 S	15.4450 W	-47.5015	-15.445
460508654	JX531292	Alcanivorax	uncultured Alcanivorax sp.	Sea water samples	Southern Ocean, Antarctica	47.5015 S	15.4450 W	-47.5015	-15.445
460508657	JX531295	Alcanivorax	uncultured Alcanivorax sp.	Sea water samples	Southern Ocean, Antarctica	47.5015 S	15.4450 W	-47.5015	-15.445
460508658	JX531296	Alcanivorax	uncultured Alcanivorax sp.	Sea water samples	Southern Ocean, Antarctica	47.5015 S	15.4450 W	-47.5015	-15.445
460508659	JX531297	Alcanivorax	uncultured Alcanivorax sp.	Sea water samples	Southern Ocean, Antarctica	47.5015 S	15.4450 W	-47.5015	-15.445
460508665	JX531303	Alcanivorax	uncultured Alcanivorax sp.	Sea water samples	Southern Ocean, Antarctica	47.5015 S	15.4450 W	-47.5015	-15.445
460508667	JX531305	Alcanivorax	uncultured Alcanivorax sp.	Sea water samples	Southern Ocean, Antarctica	47.5015 S	15.4450 W	-47.5015	-15.445
460508669	JX531307	Alcanivorax	uncultured Alcanivorax sp.	Sea water samples	Southern Ocean, Antarctica	47.5015 S	15.4450 W	-47.5015	-15.445
460508673	JX531311	Alcanivorax	uncultured Alcanivorax sp.	Sea water samples	Southern Ocean, Antarctica	47.5015 S	15.4450 W	-47.5015	-15.445
460508674	JX531312	Alcanivorax	uncultured Alcanivorax sp.	Sea water samples	Southern Ocean, Antarctica	47.5015 S	15.4450 W	-47.5015	-15.445
460508677	JX531315	Alcanivorax	uncultured Alcanivorax sp.	Sea water samples	Southern Ocean, Antarctica	47.5015 S	15.4450 W	-47.5015	-15.445
460508678	JX531316	Alcanivorax	uncultured Alcanivorax sp.	Sea water samples	Southern Ocean, Antarctica	47.5015 S	15.4450 W	-47.5015	-15.445
460508681	JX531319	Alcanivorax	uncultured Alcanivorax sp.	Sea water samples	Southern Ocean, Antarctica	47.5015 S	15.4450 W	-47.5015	-15.445
460508682	JX531320	Alcanivorax	uncultured Alcanivorax sp.	Sea water samples	Southern Ocean, Antarctica	47.5015 S	15.4450 W	-47.5015	-15.445
460508683	JX531321	Alcanivorax	uncultured Alcanivorax sp.	Sea water samples	Southern Ocean, Antarctica	47.5015 S	15.4450 W	-47.5015	-15.445
460508685	JX531323	Alcanivorax	uncultured Alcanivorax sp.	Sea water samples	Southern Ocean, Antarctica	47.5015 S	15.4450 W	-47.5015	-15.445
460508687	JX531325	Alcanivorax	uncultured Alcanivorax sp.	Sea water samples	Southern Ocean, Antarctica	47.5015 S	15.4450 W	-47.5015	-15.445
460508688	JX531326	Alcanivorax	uncultured Alcanivorax sp.	Sea water samples	Southern Ocean, Antarctica	47.5015 S	15.4450 W	-47.5015	-15.445
460508695	JX531333	Alcanivorax	uncultured Alcanivorax sp.	Sea water samples	Southern Ocean, Antarctica	47.5015 S	15.4450 W	-47.5015	-15.445
460508696	JX531334	Alcanivorax	uncultured Alcanivorax sp.	Sea water samples	Southern Ocean, Antarctica	47.5015 S	15.4450 W	-47.5015	-15.445
460508697	JX531335	Alcanivorax	uncultured Alcanivorax sp.	Sea water samples	Southern Ocean, Antarctica	47.5015 S	15.4450 W	-47.5015	-15.445
460508702	JX531340	Alcanivorax	uncultured Alcanivorax sp.	Sea water samples	Southern Ocean, Antarctica	47.5015 S	15.4450 W	-47.5015	-15.445
460508703	JX531341	Alcanivorax	uncultured Alcanivorax sp.	Sea water samples	Southern Ocean, Antarctica	47.5015 S	15.4450 W	-47.5015	-15.445
460508704	JX531342	Alcanivorax	uncultured Alcanivorax sp.	Sea water samples	Southern Ocean, Antarctica	47.5015 S	15.4450 W	-47.5015	-15.445
460508706	JX531344	Alcanivorax	uncultured Alcanivorax sp.	Sea water samples	Southern Ocean, Antarctica	47.5015 S	15.4450 W	-47.5015	-15.445
460508711	JX531349	Alcanivorax	uncultured Alcanivorax sp.	Sea water samples	Southern Ocean, Antarctica	47.5015 S	15.4450 W	-47.5015	-15.445
460508713	JX531351	Alcanivorax	uncultured Alcanivorax sp.	Sea water samples	Southern Ocean, Antarctica	47.5015 S	15.4450 W	-47.5015	-15.445
460508715	JX531353	Alcanivorax	uncultured Alcanivorax sp.	Sea water samples	Southern Ocean, Antarctica	47.5015 S	15.4450 W	-47.5015	-15.445
460508716	JX531354	Alcanivorax	uncultured Alcanivorax sp.	Sea water samples	Southern Ocean, Antarctica	47.5015 S	15.4450 W	-47.5015	-15.445
460508717	JX531355	Alcanivorax	uncultured Alcanivorax sp.	Sea water samples	Southern Ocean, Antarctica	47.5015 S	15.4450 W	-47.5015	-15.445
460508719	JX531357	Alcanivorax	uncultured Alcanivorax sp.	Sea water samples	Southern Ocean, Antarctica	47.5015 S	15.4450 W	-47.5015	-15.445
460508720	JX531358	Alcanivorax	uncultured Alcanivorax sp.	Sea water samples	Southern Ocean, Antarctica	47.5015 S	15.4450 W	-47.5015	-15.445
460508721	JX531359	Alcanivorax	uncultured Alcanivorax sp.	Sea water samples	Southern Ocean, Antarctica	47.5015 S	15.4450 W	-47.5015	-15.445
460508723	JX531361	Alcanivorax	uncultured Alcanivorax sp.	Sea water samples	Southern Ocean, Antarctica	47.5015 S	15.4450 W	-47.5015	-15.445
460508724	JX531362	Alcanivorax	uncultured Alcanivorax sp.	Sea water samples	Southern Ocean, Antarctica	47.5015 S	15.4450 W	-47.5015	-15.445
460508726	JX531364	Alcanivorax	uncultured Alcanivorax sp.	Sea water samples	Southern Ocean, Antarctica	47.5015 S	15.4450 W	-47.5015	-15.445
460508727	JX531365	Alcanivorax	uncultured Alcanivorax sp.	Sea water samples	Southern Ocean, Antarctica	47.5015 S	15.4450 W	-47.5015	-15.445
460508730	JX531368	Alcanivorax	uncultured Alcanivorax sp.	Sea water samples	Southern Ocean, Antarctica	47.5015 S	15.4450 W	-47.5015	-15.445
460508735	JX531373	Alcanivorax	uncultured Alcanivorax sp.	Sea water samples	Southern Ocean, Antarctica	47.5015 S	15.4450 W	-47.5015	-15.445
460508737	JX531375	Alcanivorax	uncultured Alcanivorax sp.	Sea water samples	Southern Ocean, Antarctica	47.5015 S	15.4450 W	-47.5015	-15.445
460508738	JX531376	Alcanivorax	uncultured Alcanivorax sp.	Sea water samples	Southern Ocean, Antarctica	47.5015 S	15.4450 W	-47.5015	-15.445
460508739	JX531377	Alcanivorax	uncultured Alcanivorax sp.	Sea water samples	Southern Ocean, Antarctica	47.5015 S	15.4450 W	-47.5015	-15.445
460508741	JX531379	Alcanivorax	uncultured Alcanivorax sp.	Sea water samples	Southern Ocean, Antarctica	47.5015 S	15.4450 W	-47.5015	-15.445
460508743	JX531381	Alcanivorax	uncultured Alcanivorax sp.	Sea water samples	Southern Ocean, Antarctica	47.5015 S	15.4450 W	-47.5015	-15.445
460508744	JX531382	Alcanivorax	uncultured Alcanivorax sp.	Sea water samples	Southern Ocean, Antarctica	47.5015 S	15.4450 W	-47.5015	-15.445
460508746	JX531384	Alcanivorax	uncultured Alcanivorax sp.	Sea water samples	Southern Ocean, Antarctica	47.5015 S	15.4450 W	-47.5015	-15.445
460508747	JX531385	Alcanivorax	uncultured Alcanivorax sp.	Sea water samples	Southern Ocean, Antarctica	47.5015 S	15.4450 W	-47.5015	-15.445
460508750	JX531388	Alcanivorax	uncultured Alcanivorax sp.	Sea water samples	Southern Ocean, Antarctica	47.5015 S	15.4450 W	-47.5015	-15.445
460508753	JX531391	Alcanivorax	uncultured Alcanivorax sp.	Sea water samples	Southern Ocean, Antarctica	47.5015 S	15.4450 W	-47.5015	-15.445
460508754	JX531392	Alcanivorax	uncultured Alcanivorax sp.	Sea water samples	Southern Ocean, Antarctica	47.5015 S	15.4450 W	-47.5015	-15.445
460508758	JX531396	Alcanivorax	uncultured Alcanivorax sp.	Sea water samples	Southern Ocean, Antarctica	47.5015 S	15.4450 W	-47.5015	-15.445
460508759	JX531397	Alcanivorax	uncultured Alcanivorax sp.	Sea water samples	Southern Ocean, Antarctica	47.5015 S	15.4450 W	-47.5015	-15.445
460508760	JX531398	Alcanivorax	uncultured Alcanivorax sp.	Sea water samples	Southern Ocean, Antarctica	47.5015 S	15.4450 W	-47.5015	-15.445
460508761	JX531399	Alcanivorax	uncultured Alcanivorax sp.	Sea water samples	Southern Ocean, Antarctica	47.5015 S	15.4450 W	-47.5015	-15.445
460508762	JX531400	Alcanivorax	uncultured Alcanivorax sp.	Sea water samples	Southern Ocean, Antarctica	47.5015 S	15.4450 W	-47.5015	-15.445
460508763	JX531401	Alcanivorax	uncultured Alcanivorax sp.	Sea water samples	Southern Ocean, Antarctica	47.5015 S	15.4450 W	-47.5015	-15.445
460508764	JX531402	Alcanivorax	uncultured Alcanivorax sp.	Sea water samples	Southern Ocean, Antarctica	47.5015 S	15.4450 W	-47.5015	-15.445
460508767	JX531405	Alcanivorax	uncultured Alcanivorax sp.	Sea water samples	Southern Ocean, Antarctica	47.5015 S	15.4450 W	-47.5015	-15.445
460508768	JX531406	Alcanivorax	uncultured Alcanivorax sp.	Sea water samples	Southern Ocean, Antarctica	47.5015 S	15.4450 W	-47.5015	-15.445
460508769	JX531407	Alcanivorax	uncultured Alcanivorax sp.	Sea water samples	Southern Ocean, Antarctica	47.5015 S	15.4450 W	-47.5015	-15.445
460508771	JX531409	Alcanivorax	uncultured Alcanivorax sp.	Sea water samples	Southern Ocean, Antarctica	47.5015 S	15.4450 W	-47.5015	-15.445
460508772	JX531410	Alcanivorax	uncultured Alcanivorax sp.	Sea water samples	Southern Ocean, Antarctica	47.5015 S	15.4450 W	-47.5015	-15.445
460508773	JX531411	Alcanivorax	uncultured Alcanivorax sp.	Sea water samples	Southern Ocean, Antarctica	47.5015 S	15.4450 W	-47.5015	-15.445
460508774	JX531412	Alcanivorax	uncultured Alcanivorax sp.	Sea water samples	Southern Ocean, Antarctica	47.5015 S	15.4450 W	-47.5015	-15.445
460508777	JX531415	Alcanivorax	uncultured Alcanivorax sp.	Sea water samples	Southern Ocean, Antarctica	47.5015 S	15.4450 W	-47.5015	-15.445
460508778	JX531416	Alcanivorax	uncultured Alcanivorax sp.	Sea water samples	Southern Ocean, Antarctica	47.5015 S	15.4450 W	-47.5015	-15.445
460508779	JX531417	Alcanivorax	uncultured Alcanivorax sp.	Sea water samples	Southern Ocean, Antarctica	47.5015 S	15.4450 W	-47.5015	-15.445
460508780	JX531418	Alcanivorax	uncultured Alcanivorax sp.	Sea water samples	Southern Ocean, Antarctica	47.5015 S	15.4450 W	-47.5015	-15.445
460508781	JX531419	Alcanivorax	uncultured Alcanivorax sp.	Sea water samples	Southern Ocean, Antarctica	47.5015 S	15.4450 W	-47.5015	-15.445
460508782	JX531420	Alcanivorax	uncultured Alcanivorax sp.	Sea water samples	Southern Ocean, Antarctica	47.5015 S	15.4450 W	-47.5015	-15.445
460508783	JX531421	Alcanivorax	uncultured Alcanivorax sp.	Sea water samples	Southern Ocean, Antarctica	47.5015 S	15.4450 W	-47.5015	-15.445
460508785	JX531423	Alcanivorax	uncultured Alcanivorax sp.	Sea water samples	Southern Ocean, Antarctica	47.5015 S	15.4450 W	-47.5015	-15.445
460508788	JX531426	Alcanivorax	uncultured Alcanivorax sp.	Sea water samples	Southern Ocean, Antarctica	47.5015 S	15.4450 W	-47.5015	-15.445
460508789	JX531427	Alcanivorax	uncultured Alcanivorax sp.	Sea water samples	Southern Ocean, Antarctica	47.5015 S	15.4450 W	-47.5015	-15.445
460508792	JX531430	Alcanivorax	uncultured Alcanivorax sp.	Sea water samples	Southern Ocean, Antarctica	47.5015 S	15.4450 W	-47.5015	-15.445
460508794	JX531432	Alcanivorax	uncultured Alcanivorax sp.	Sea water samples	Southern Ocean, Antarctica	47.5015 S	15.4450 W	-47.5015	-15.445
460508796	JX531434	Alcanivorax	uncultured Alcanivorax sp.	Sea water samples	Southern Ocean, Antarctica	47.5015 S	15.4450 W	-47.5015	-15.445
460508797	JX531435	Alcanivorax	uncultured Alcanivorax sp.	Sea water samples	Southern Ocean, Antarctica	47.5015 S	15.4450 W	-47.5015	-15.445
460508800	JX531438	Alcanivorax	uncultured Alcanivorax sp.	Sea water samples	Southern Ocean, Antarctica	47.5015 S	15.4450 W	-47.5015	-15.445
460508803	JX531441	Alcanivorax	uncultured Alcanivorax sp.	Sea water samples	Southern Ocean, Antarctica	47.5015 S	15.4450 W	-47.5015	-15.445
460508805	JX531443	Alcanivorax	uncultured Alcanivorax sp.	Sea water samples	Southern Ocean, Antarctica	47.5015 S	15.4450 W	-47.5015	-15.445
460508806	JX531444	Alcanivorax	uncultured Alcanivorax sp.	Sea water samples	Southern Ocean, Antarctica	47.5015 S	15.4450 W	-47.5015	-15.445
460508807	JX531445	Alcanivorax	uncultured Alcanivorax sp.	Sea water samples	Southern Ocean, Antarctica	47.5015 S	15.4450 W	-47.5015	-15.445
460504474	JX527112	Alcanivorax	uncultured Alcanivorax sp.	Sea water samples	Southern Ocean, Antarctica II	47.9533 S	15.1437 W	-47.9533	-15.1437
460504475	JX527113	Alcanivorax	uncultured Alcanivorax sp.	Sea water samples	Southern Ocean, Antarctica II	47.9533 S	15.1437 W	-47.9533	-15.1437
460504477	JX527115	Alcanivorax	uncultured Alcanivorax sp.	Sea water samples	Southern Ocean, Antarctica II	47.9533 S	15.1437 W	-47.9533	-15.1437
460504507	JX527145	Alcanivorax	uncultured Alcanivorax sp.	Sea water samples	Southern Ocean, Antarctica II	47.9533 S	15.1437 W	-47.9533	-15.1437
460504508	JX527146	Alcanivorax	uncultured Alcanivorax sp.	Sea water samples	Southern Ocean, Antarctica II	47.9533 S	15.1437 W	-47.9533	-15.1437
460504531	JX527169	Alcanivorax	uncultured Alcanivorax sp.	Sea water samples	Southern Ocean, Antarctica II	47.9533 S	15.1437 W	-47.9533	-15.1437
460504534	JX527172	Alcanivorax	uncultured Alcanivorax sp.	Sea water samples	Southern Ocean, Antarctica II	47.9533 S	15.1437 W	-47.9533	-15.1437
460504536	JX527174	Alcanivorax	uncultured Alcanivorax sp.	Sea water samples	Southern Ocean, Antarctica II	47.9533 S	15.1437 W	-47.9533	-15.1437
460504549	JX527187	Alcanivorax	uncultured Alcanivorax sp.	Sea water samples	Southern Ocean, Antarctica II	47.9533 S	15.1437 W	-47.9533	-15.1437
460504552	JX527190	Alcanivorax	uncultured Alcanivorax sp.	Sea water samples	Southern Ocean, Antarctica II	47.9533 S	15.1437 W	-47.9533	-15.1437
460504555	JX527193	Alcanivorax	uncultured Alcanivorax sp.	Sea water samples	Southern Ocean, Antarctica II	47.9533 S	15.1437 W	-47.9533	-15.1437
460504583	JX527221	Alcanivorax	uncultured Alcanivorax sp.	Sea water samples	Southern Ocean, Antarctica II	47.9533 S	15.1437 W	-47.9533	-15.1437
460504589	JX527227	Alcanivorax	uncultured Alcanivorax sp.	Sea water samples	Southern Ocean, Antarctica II	47.9533 S	15.1437 W	-47.9533	-15.1437
460504626	JX527264	Alcanivorax	uncultured Alcanivorax sp.	Sea water samples	Southern Ocean, Antarctica II	47.9533 S	15.1437 W	-47.9533	-15.1437
460504642	JX527280	Alcanivorax	uncultured Alcanivorax sp.	Sea water samples	Southern Ocean, Antarctica II	47.9533 S	15.1437 W	-47.9533	-15.1437
460504668	JX527306	Alcanivorax	uncultured Alcanivorax sp.	Sea water samples	Southern Ocean, Antarctica II	47.9533 S	15.1437 W	-47.9533	-15.1437
460504674	JX527312	Alcanivorax	uncultured Alcanivorax sp.	Sea water samples	Southern Ocean, Antarctica II	47.9533 S	15.1437 W	-47.9533	-15.1437
460504676	JX527314	Alcanivorax	uncultured Alcanivorax sp.	Sea water samples	Southern Ocean, Antarctica II	47.9533 S	15.1437 W	-47.9533	-15.1437
460504690	JX527328	Alcanivorax	uncultured Alcanivorax sp.	Sea water samples	Southern Ocean, Antarctica II	47.9533 S	15.1437 W	-47.9533	-15.1437
460504693	JX527331	Alcanivorax	uncultured Alcanivorax sp.	Sea water samples	Southern Ocean, Antarctica II	47.9533 S	15.1437 W	-47.9533	-15.1437
460504700	JX527338	Alcanivorax	uncultured Alcanivorax sp.	Sea water samples	Southern Ocean, Antarctica II	47.9533 S	15.1437 W	-47.9533	-15.1437
460504723	JX527361	Alcanivorax	uncultured Alcanivorax sp.	Sea water samples	Southern Ocean, Antarctica II	47.9533 S	15.1437 W	-47.9533	-15.1437
460504725	JX527363	Alcanivorax	uncultured Alcanivorax sp.	Sea water samples	Southern Ocean, Antarctica II	47.9533 S	15.1437 W	-47.9533	-15.1437
460504757	JX527395	Alcanivorax	uncultured Alcanivorax sp.	Sea water samples	Southern Ocean, Antarctica II	47.9533 S	15.1437 W	-47.9533	-15.1437
460504768	JX527406	Alcanivorax	uncultured Alcanivorax sp.	Sea water samples	Southern Ocean, Antarctica II	47.9533 S	15.1437 W	-47.9533	-15.1437
460504777	JX527415	Alcanivorax	uncultured Alcanivorax sp.	Sea water samples	Southern Ocean, Antarctica II	47.9533 S	15.1437 W	-47.9533	-15.1437
460504803	JX527441	Alcanivorax	uncultured Alcanivorax sp.	Sea water samples	Southern Ocean, Antarctica II	47.9533 S	15.1437 W	-47.9533	-15.1437
460504829	JX527467	Alcanivorax	uncultured Alcanivorax sp.	Sea water samples	Southern Ocean, Antarctica II	47.9533 S	15.1437 W	-47.9533	-15.1437
460504831	JX527469	Alcanivorax	uncultured Alcanivorax sp.	Sea water samples	Southern Ocean, Antarctica II	47.9533 S	15.1437 W	-47.9533	-15.1437
460504843	JX527481	Alcanivorax	uncultured Alcanivorax sp.	Sea water samples	Southern Ocean, Antarctica II	47.9533 S	15.1437 W	-47.9533	-15.1437
460504866	JX527504	Alcanivorax	uncultured Alcanivorax sp.	Sea water samples	Southern Ocean, Antarctica II	47.9533 S	15.1437 W	-47.9533	-15.1437
460504880	JX527518	Alcanivorax	uncultured Alcanivorax sp.	Sea water samples	Southern Ocean, Antarctica II	47.9533 S	15.1437 W	-47.9533	-15.1437
460504900	JX527538	Alcanivorax	uncultured Alcanivorax sp.	Sea water samples	Southern Ocean, Antarctica II	47.9533 S	15.1437 W	-47.9533	-15.1437
460504906	JX527544	Alcanivorax	uncultured Alcanivorax sp.	Sea water samples	Southern Ocean, Antarctica II	47.9533 S	15.1437 W	-47.9533	-15.1437
460505011	JX527649	Alcanivorax	uncultured Alcanivorax sp.	Sea water samples	Southern Ocean, Antarctica II	47.9533 S	15.1437 W	-47.9533	-15.1437
460505016	JX527654	Alcanivorax	uncultured Alcanivorax sp.	Sea water samples	Southern Ocean, Antarctica II	47.9533 S	15.1437 W	-47.9533	-15.1437
460505043	JX527681	Alcanivorax	uncultured Alcanivorax sp.	Sea water samples	Southern Ocean, Antarctica II	47.9533 S	15.1437 W	-47.9533	-15.1437
460505044	JX527682	Alcanivorax	uncultured Alcanivorax sp.	Sea water samples	Southern Ocean, Antarctica II	47.9533 S	15.1437 W	-47.9533	-15.1437
460505047	JX527685	Alcanivorax	uncultured Alcanivorax sp.	Sea water samples	Southern Ocean, Antarctica II	47.9533 S	15.1437 W	-47.9533	-15.1437
460505050	JX527688	Alcanivorax	uncultured Alcanivorax sp.	Sea water samples	Southern Ocean, Antarctica II	47.9533 S	15.1437 W	-47.9533	-15.1437
460505062	JX527700	Alcanivorax	uncultured Alcanivorax sp.	Sea water samples	Southern Ocean, Antarctica II	47.9533 S	15.1437 W	-47.9533	-15.1437
460505064	JX527702	Alcanivorax	uncultured Alcanivorax sp.	Sea water samples	Southern Ocean, Antarctica II	47.9533 S	15.1437 W	-47.9533	-15.1437
460505067	JX527705	Alcanivorax	uncultured Alcanivorax sp.	Sea water samples	Southern Ocean, Antarctica II	47.9533 S	15.1437 W	-47.9533	-15.1437
460505082	JX527720	Alcanivorax	uncultured Alcanivorax sp.	Sea water samples	Southern Ocean, Antarctica II	47.9533 S	15.1437 W	-47.9533	-15.1437
460505085	JX527723	Alcanivorax	uncultured Alcanivorax sp.	Sea water samples	Southern Ocean, Antarctica II	47.9533 S	15.1437 W	-47.9533	-15.1437
460505097	JX527735	Alcanivorax	uncultured Alcanivorax sp.	Sea water samples	Southern Ocean, Antarctica II	47.9533 S	15.1437 W	-47.9533	-15.1437
460505189	JX527827	Alcanivorax	uncultured Alcanivorax sp.	Sea water samples	Southern Ocean, Antarctica II	47.9533 S	15.1437 W	-47.9533	-15.1437
460505205	JX527843	Alcanivorax	uncultured Alcanivorax sp.	Sea water samples	Southern Ocean, Antarctica II	47.9533 S	15.1437 W	-47.9533	-15.1437
460505224	JX527862	Alcanivorax	uncultured Alcanivorax sp.	Sea water samples	Southern Ocean, Antarctica II	47.9533 S	15.1437 W	-47.9533	-15.1437
460505229	JX527867	Alcanivorax	uncultured Alcanivorax sp.	Sea water samples	Southern Ocean, Antarctica II	47.9533 S	15.1437 W	-47.9533	-15.1437
460505324	JX527962	Alcanivorax	uncultured Alcanivorax sp.	Sea water samples	Southern Ocean, Antarctica II	47.9533 S	15.1437 W	-47.9533	-15.1437
460505329	JX527967	Alcanivorax	uncultured Alcanivorax sp.	Sea water samples	Southern Ocean, Antarctica II	47.9533 S	15.1437 W	-47.9533	-15.1437
460505351	JX527989	Alcanivorax	uncultured Alcanivorax sp.	Sea water samples	Southern Ocean, Antarctica II	47.9533 S	15.1437 W	-47.9533	-15.1437
460505378	JX528016	Alcanivorax	uncultured Alcanivorax sp.	Sea water samples	Southern Ocean, Antarctica II	47.9533 S	15.1437 W	-47.9533	-15.1437
460505446	JX528084	Alcanivorax	uncultured Alcanivorax sp.	Sea water samples	Southern Ocean, Antarctica II	47.9533 S	15.1437 W	-47.9533	-15.1437
460505486	JX528124	Alcanivorax	uncultured Alcanivorax sp.	Sea water samples	Southern Ocean, Antarctica II	47.9533 S	15.1437 W	-47.9533	-15.1437
460505553	JX528191	Alcanivorax	uncultured Alcanivorax sp.	Sea water samples	Southern Ocean, Antarctica II	47.9533 S	15.1437 W	-47.9533	-15.1437
460505572	JX528210	Alcanivorax	uncultured Alcanivorax sp.	Sea water samples	Southern Ocean, Antarctica II	47.9533 S	15.1437 W	-47.9533	-15.1437
460505613	JX528251	Alcanivorax	uncultured Alcanivorax sp.	Sea water samples	Southern Ocean, Antarctica II	47.9533 S	15.1437 W	-47.9533	-15.1437
460505616	JX528254	Alcanivorax	uncultured Alcanivorax sp.	Sea water samples	Southern Ocean, Antarctica II	47.9533 S	15.1437 W	-47.9533	-15.1437
460505625	JX528263	Alcanivorax	uncultured Alcanivorax sp.	Sea water samples	Southern Ocean, Antarctica II	47.9533 S	15.1437 W	-47.9533	-15.1437
460505657	JX528295	Alcanivorax	uncultured Alcanivorax sp.	Sea water samples	Southern Ocean, Antarctica II	47.9533 S	15.1437 W	-47.9533	-15.1437
460505709	JX528347	Alcanivorax	uncultured Alcanivorax sp.	Sea water samples	Southern Ocean, Antarctica II	47.9533 S	15.1437 W	-47.9533	-15.1437
460505716	JX528354	Alcanivorax	uncultured Alcanivorax sp.	Sea water samples	Southern Ocean, Antarctica II	47.9533 S	15.1437 W	-47.9533	-15.1437
460505753	JX528391	Alcanivorax	uncultured Alcanivorax sp.	Sea water samples	Southern Ocean, Antarctica II	47.9533 S	15.1437 W	-47.9533	-15.1437
460505764	JX528402	Alcanivorax	uncultured Alcanivorax sp.	Sea water samples	Southern Ocean, Antarctica II	47.9533 S	15.1437 W	-47.9533	-15.1437
460505768	JX528406	Alcanivorax	uncultured Alcanivorax sp.	Sea water samples	Southern Ocean, Antarctica II	47.9533 S	15.1437 W	-47.9533	-15.1437
460505771	JX528409	Alcanivorax	uncultured Alcanivorax sp.	Sea water samples	Southern Ocean, Antarctica II	47.9533 S	15.1437 W	-47.9533	-15.1437
460505775	JX528413	Alcanivorax	uncultured Alcanivorax sp.	Sea water samples	Southern Ocean, Antarctica II	47.9533 S	15.1437 W	-47.9533	-15.1437
460505779	JX528417	Alcanivorax	uncultured Alcanivorax sp.	Sea water samples	Southern Ocean, Antarctica II	47.9533 S	15.1437 W	-47.9533	-15.1437
460505781	JX528419	Alcanivorax	uncultured Alcanivorax sp.	Sea water samples	Southern Ocean, Antarctica II	47.9533 S	15.1437 W	-47.9533	-15.1437
460505782	JX528420	Alcanivorax	uncultured Alcanivorax sp.	Sea water samples	Southern Ocean, Antarctica II	47.9533 S	15.1437 W	-47.9533	-15.1437
460505788	JX528426	Alcanivorax	uncultured Alcanivorax sp.	Sea water samples	Southern Ocean, Antarctica II	47.9533 S	15.1437 W	-47.9533	-15.1437
460505797	JX528435	Alcanivorax	uncultured Alcanivorax sp.	Sea water samples	Southern Ocean, Antarctica II	47.9533 S	15.1437 W	-47.9533	-15.1437
460505812	JX528450	Alcanivorax	uncultured Alcanivorax sp.	Sea water samples	Southern Ocean, Antarctica II	47.9533 S	15.1437 W	-47.9533	-15.1437
460505819	JX528457	Alcanivorax	uncultured Alcanivorax sp.	Sea water samples	Southern Ocean, Antarctica II	47.9533 S	15.1437 W	-47.9533	-15.1437
460505821	JX528459	Alcanivorax	uncultured Alcanivorax sp.	Sea water samples	Southern Ocean, Antarctica II	47.9533 S	15.1437 W	-47.9533	-15.1437
460505826	JX528464	Alcanivorax	uncultured Alcanivorax sp.	Sea water samples	Southern Ocean, Antarctica II	47.9533 S	15.1437 W	-47.9533	-15.1437
460505834	JX528472	Alcanivorax	uncultured Alcanivorax sp.	Sea water samples	Southern Ocean, Antarctica II	47.9533 S	15.1437 W	-47.9533	-15.1437
460505845	JX528483	Alcanivorax	uncultured Alcanivorax sp.	Sea water samples	Southern Ocean, Antarctica II	47.9533 S	15.1437 W	-47.9533	-15.1437
460505849	JX528487	Alcanivorax	uncultured Alcanivorax sp.	Sea water samples	Southern Ocean, Antarctica II	47.9533 S	15.1437 W	-47.9533	-15.1437
460505852	JX528490	Alcanivorax	uncultured Alcanivorax sp.	Sea water samples	Southern Ocean, Antarctica II	47.9533 S	15.1437 W	-47.9533	-15.1437
460505860	JX528498	Alcanivorax	uncultured Alcanivorax sp.	Sea water samples	Southern Ocean, Antarctica II	47.9533 S	15.1437 W	-47.9533	-15.1437
460505868	JX528506	Alcanivorax	uncultured Alcanivorax sp.	Sea water samples	Southern Ocean, Antarctica II	47.9533 S	15.1437 W	-47.9533	-15.1437
460505873	JX528511	Alcanivorax	uncultured Alcanivorax sp.	Sea water samples	Southern Ocean, Antarctica II	47.9533 S	15.1437 W	-47.9533	-15.1437
460505883	JX528521	Alcanivorax	uncultured Alcanivorax sp.	Sea water samples	Southern Ocean, Antarctica II	47.9533 S	15.1437 W	-47.9533	-15.1437
460505894	JX528532	Alcanivorax	uncultured Alcanivorax sp.	Sea water samples	Southern Ocean, Antarctica II	47.9533 S	15.1437 W	-47.9533	-15.1437
460505901	JX528539	Alcanivorax	uncultured Alcanivorax sp.	Sea water samples	Southern Ocean, Antarctica II	47.9533 S	15.1437 W	-47.9533	-15.1437
460505903	JX528541	Alcanivorax	uncultured Alcanivorax sp.	Sea water samples	Southern Ocean, Antarctica II	47.9533 S	15.1437 W	-47.9533	-15.1437
460505906	JX528544	Alcanivorax	uncultured Alcanivorax sp.	Sea water samples	Southern Ocean, Antarctica II	47.9533 S	15.1437 W	-47.9533	-15.1437
460505912	JX528550	Alcanivorax	uncultured Alcanivorax sp.	Sea water samples	Southern Ocean, Antarctica II	47.9533 S	15.1437 W	-47.9533	-15.1437
460505913	JX528551	Alcanivorax	uncultured Alcanivorax sp.	Sea water samples	Southern Ocean, Antarctica II	47.9533 S	15.1437 W	-47.9533	-15.1437
460505917	JX528555	Alcanivorax	uncultured Alcanivorax sp.	Sea water samples	Southern Ocean, Antarctica II	47.9533 S	15.1437 W	-47.9533	-15.1437
460505922	JX528560	Alcanivorax	uncultured Alcanivorax sp.	Sea water samples	Southern Ocean, Antarctica II	47.9533 S	15.1437 W	-47.9533	-15.1437
460505923	JX528561	Alcanivorax	uncultured Alcanivorax sp.	Sea water samples	Southern Ocean, Antarctica II	47.9533 S	15.1437 W	-47.9533	-15.1437
460505924	JX528562	Alcanivorax	uncultured Alcanivorax sp.	Sea water samples	Southern Ocean, Antarctica II	47.9533 S	15.1437 W	-47.9533	-15.1437
460505925	JX528563	Alcanivorax	uncultured Alcanivorax sp.	Sea water samples	Southern Ocean, Antarctica II	47.9533 S	15.1437 W	-47.9533	-15.1437
460505934	JX528572	Alcanivorax	uncultured Alcanivorax sp.	Sea water samples	Southern Ocean, Antarctica II	47.9533 S	15.1437 W	-47.9533	-15.1437
460505940	JX528578	Alcanivorax	uncultured Alcanivorax sp.	Sea water samples	Southern Ocean, Antarctica II	47.9533 S	15.1437 W	-47.9533	-15.1437
460505949	JX528587	Alcanivorax	uncultured Alcanivorax sp.	Sea water samples	Southern Ocean, Antarctica II	47.9533 S	15.1437 W	-47.9533	-15.1437
460505950	JX528588	Alcanivorax	uncultured Alcanivorax sp.	Sea water samples	Southern Ocean, Antarctica II	47.9533 S	15.1437 W	-47.9533	-15.1437
460505951	JX528589	Alcanivorax	uncultured Alcanivorax sp.	Sea water samples	Southern Ocean, Antarctica II	47.9533 S	15.1437 W	-47.9533	-15.1437
460505952	JX528590	Alcanivorax	uncultured Alcanivorax sp.	Sea water samples	Southern Ocean, Antarctica II	47.9533 S	15.1437 W	-47.9533	-15.1437
460505960	JX528598	Alcanivorax	uncultured Alcanivorax sp.	Sea water samples	Southern Ocean, Antarctica II	47.9533 S	15.1437 W	-47.9533	-15.1437
460505967	JX528605	Alcanivorax	uncultured Alcanivorax sp.	Sea water samples	Southern Ocean, Antarctica II	47.9533 S	15.1437 W	-47.9533	-15.1437
460505977	JX528615	Alcanivorax	uncultured Alcanivorax sp.	Sea water samples	Southern Ocean, Antarctica II	47.9533 S	15.1437 W	-47.9533	-15.1437
460505979	JX528617	Alcanivorax	uncultured Alcanivorax sp.	Sea water samples	Southern Ocean, Antarctica II	47.9533 S	15.1437 W	-47.9533	-15.1437
460505982	JX528620	Alcanivorax	uncultured Alcanivorax sp.	Sea water samples	Southern Ocean, Antarctica II	47.9533 S	15.1437 W	-47.9533	-15.1437
460505987	JX528625	Alcanivorax	uncultured Alcanivorax sp.	Sea water samples	Southern Ocean, Antarctica II	47.9533 S	15.1437 W	-47.9533	-15.1437
460505988	JX528626	Alcanivorax	uncultured Alcanivorax sp.	Sea water samples	Southern Ocean, Antarctica II	47.9533 S	15.1437 W	-47.9533	-15.1437
460505998	JX528636	Alcanivorax	uncultured Alcanivorax sp.	Sea water samples	Southern Ocean, Antarctica II	47.9533 S	15.1437 W	-47.9533	-15.1437
460506000	JX528638	Alcanivorax	uncultured Alcanivorax sp.	Sea water samples	Southern Ocean, Antarctica II	47.9533 S	15.1437 W	-47.9533	-15.1437
460506001	JX528639	Alcanivorax	uncultured Alcanivorax sp.	Sea water samples	Southern Ocean, Antarctica II	47.9533 S	15.1437 W	-47.9533	-15.1437
460506015	JX528653	Alcanivorax	uncultured Alcanivorax sp.	Sea water samples	Southern Ocean, Antarctica II	47.9533 S	15.1437 W	-47.9533	-15.1437
460506017	JX528655	Alcanivorax	uncultured Alcanivorax sp.	Sea water samples	Southern Ocean, Antarctica II	47.9533 S	15.1437 W	-47.9533	-15.1437
460506021	JX528659	Alcanivorax	uncultured Alcanivorax sp.	Sea water samples	Southern Ocean, Antarctica II	47.9533 S	15.1437 W	-47.9533	-15.1437
460506037	JX528675	Alcanivorax	uncultured Alcanivorax sp.	Sea water samples	Southern Ocean, Antarctica II	47.9533 S	15.1437 W	-47.9533	-15.1437
460506038	JX528676	Alcanivorax	uncultured Alcanivorax sp.	Sea water samples	Southern Ocean, Antarctica II	47.9533 S	15.1437 W	-47.9533	-15.1437
460506039	JX528677	Alcanivorax	uncultured Alcanivorax sp.	Sea water samples	Southern Ocean, Antarctica II	47.9533 S	15.1437 W	-47.9533	-15.1437
460506052	JX528690	Alcanivorax	uncultured Alcanivorax sp.	Sea water samples	Southern Ocean, Antarctica II	47.9533 S	15.1437 W	-47.9533	-15.1437
460506056	JX528694	Alcanivorax	uncultured Alcanivorax sp.	Sea water samples	Southern Ocean, Antarctica II	47.9533 S	15.1437 W	-47.9533	-15.1437
460506058	JX528696	Alcanivorax	uncultured Alcanivorax sp.	Sea water samples	Southern Ocean, Antarctica II	47.9533 S	15.1437 W	-47.9533	-15.1437
460506071	JX528709	Alcanivorax	uncultured Alcanivorax sp.	Sea water samples	Southern Ocean, Antarctica II	47.9533 S	15.1437 W	-47.9533	-15.1437
460506082	JX528720	Alcanivorax	uncultured Alcanivorax sp.	Sea water samples	Southern Ocean, Antarctica II	47.9533 S	15.1437 W	-47.9533	-15.1437
460506083	JX528721	Alcanivorax	uncultured Alcanivorax sp.	Sea water samples	Southern Ocean, Antarctica II	47.9533 S	15.1437 W	-47.9533	-15.1437
460506088	JX528726	Alcanivorax	uncultured Alcanivorax sp.	Sea water samples	Southern Ocean, Antarctica II	47.9533 S	15.1437 W	-47.9533	-15.1437
460506092	JX528730	Alcanivorax	uncultured Alcanivorax sp.	Sea water samples	Southern Ocean, Antarctica II	47.9533 S	15.1437 W	-47.9533	-15.1437
460506095	JX528733	Alcanivorax	uncultured Alcanivorax sp.	Sea water samples	Southern Ocean, Antarctica II	47.9533 S	15.1437 W	-47.9533	-15.1437
460506101	JX528739	Alcanivorax	uncultured Alcanivorax sp.	Sea water samples	Southern Ocean, Antarctica II	47.9533 S	15.1437 W	-47.9533	-15.1437
460506104	JX528742	Alcanivorax	uncultured Alcanivorax sp.	Sea water samples	Southern Ocean, Antarctica II	47.9533 S	15.1437 W	-47.9533	-15.1437
460506109	JX528747	Alcanivorax	uncultured Alcanivorax sp.	Sea water samples	Southern Ocean, Antarctica II	47.9533 S	15.1437 W	-47.9533	-15.1437
460506114	JX528752	Alcanivorax	uncultured Alcanivorax sp.	Sea water samples	Southern Ocean, Antarctica II	47.9533 S	15.1437 W	-47.9533	-15.1437
460506119	JX528757	Alcanivorax	uncultured Alcanivorax sp.	Sea water samples	Southern Ocean, Antarctica II	47.9533 S	15.1437 W	-47.9533	-15.1437
460506128	JX528766	Alcanivorax	uncultured Alcanivorax sp.	Sea water samples	Southern Ocean, Antarctica II	47.9533 S	15.1437 W	-47.9533	-15.1437
460506130	JX528768	Alcanivorax	uncultured Alcanivorax sp.	Sea water samples	Southern Ocean, Antarctica II	47.9533 S	15.1437 W	-47.9533	-15.1437
460506134	JX528772	Alcanivorax	uncultured Alcanivorax sp.	Sea water samples	Southern Ocean, Antarctica II	47.9533 S	15.1437 W	-47.9533	-15.1437
460506138	JX528776	Alcanivorax	uncultured Alcanivorax sp.	Sea water samples	Southern Ocean, Antarctica II	47.9533 S	15.1437 W	-47.9533	-15.1437
460506143	JX528781	Alcanivorax	uncultured Alcanivorax sp.	Sea water samples	Southern Ocean, Antarctica II	47.9533 S	15.1437 W	-47.9533	-15.1437
460506146	JX528784	Alcanivorax	uncultured Alcanivorax sp.	Sea water samples	Southern Ocean, Antarctica II	47.9533 S	15.1437 W	-47.9533	-15.1437
460506148	JX528786	Alcanivorax	uncultured Alcanivorax sp.	Sea water samples	Southern Ocean, Antarctica II	47.9533 S	15.1437 W	-47.9533	-15.1437
460506149	JX528787	Alcanivorax	uncultured Alcanivorax sp.	Sea water samples	Southern Ocean, Antarctica II	47.9533 S	15.1437 W	-47.9533	-15.1437
460506160	JX528798	Alcanivorax	uncultured Alcanivorax sp.	Sea water samples	Southern Ocean, Antarctica II	47.9533 S	15.1437 W	-47.9533	-15.1437
460506173	JX528811	Alcanivorax	uncultured Alcanivorax sp.	Sea water samples	Southern Ocean, Antarctica II	47.9533 S	15.1437 W	-47.9533	-15.1437
460506177	JX528815	Alcanivorax	uncultured Alcanivorax sp.	Sea water samples	Southern Ocean, Antarctica II	47.9533 S	15.1437 W	-47.9533	-15.1437
460506180	JX528818	Alcanivorax	uncultured Alcanivorax sp.	Sea water samples	Southern Ocean, Antarctica II	47.9533 S	15.1437 W	-47.9533	-15.1437
460506198	JX528836	Alcanivorax	uncultured Alcanivorax sp.	Sea water samples	Southern Ocean, Antarctica II	47.9533 S	15.1437 W	-47.9533	-15.1437
460506200	JX528838	Alcanivorax	uncultured Alcanivorax sp.	Sea water samples	Southern Ocean, Antarctica II	47.9533 S	15.1437 W	-47.9533	-15.1437
460506202	JX528840	Alcanivorax	uncultured Alcanivorax sp.	Sea water samples	Southern Ocean, Antarctica II	47.9533 S	15.1437 W	-47.9533	-15.1437
460506207	JX528845	Alcanivorax	uncultured Alcanivorax sp.	Sea water samples	Southern Ocean, Antarctica II	47.9533 S	15.1437 W	-47.9533	-15.1437
460506210	JX528848	Alcanivorax	uncultured Alcanivorax sp.	Sea water samples	Southern Ocean, Antarctica II	47.9533 S	15.1437 W	-47.9533	-15.1437
460506213	JX528851	Alcanivorax	uncultured Alcanivorax sp.	Sea water samples	Southern Ocean, Antarctica II	47.9533 S	15.1437 W	-47.9533	-15.1437
460506219	JX528857	Alcanivorax	uncultured Alcanivorax sp.	Sea water samples	Southern Ocean, Antarctica II	47.9533 S	15.1437 W	-47.9533	-15.1437
460506222	JX528860	Alcanivorax	uncultured Alcanivorax sp.	Sea water samples	Southern Ocean, Antarctica II	47.9533 S	15.1437 W	-47.9533	-15.1437
460506229	JX528867	Alcanivorax	uncultured Alcanivorax sp.	Sea water samples	Southern Ocean, Antarctica II	47.9533 S	15.1437 W	-47.9533	-15.1437
460506232	JX528870	Alcanivorax	uncultured Alcanivorax sp.	Sea water samples	Southern Ocean, Antarctica II	47.9533 S	15.1437 W	-47.9533	-15.1437
460506235	JX528873	Alcanivorax	uncultured Alcanivorax sp.	Sea water samples	Southern Ocean, Antarctica II	47.9533 S	15.1437 W	-47.9533	-15.1437
460506236	JX528874	Alcanivorax	uncultured Alcanivorax sp.	Sea water samples	Southern Ocean, Antarctica II	47.9533 S	15.1437 W	-47.9533	-15.1437
460506237	JX528875	Alcanivorax	uncultured Alcanivorax sp.	Sea water samples	Southern Ocean, Antarctica II	47.9533 S	15.1437 W	-47.9533	-15.1437
460506243	JX528881	Alcanivorax	uncultured Alcanivorax sp.	Sea water samples	Southern Ocean, Antarctica II	47.9533 S	15.1437 W	-47.9533	-15.1437
460506248	JX528886	Alcanivorax	uncultured Alcanivorax sp.	Sea water samples	Southern Ocean, Antarctica II	47.9533 S	15.1437 W	-47.9533	-15.1437
460506249	JX528887	Alcanivorax	uncultured Alcanivorax sp.	Sea water samples	Southern Ocean, Antarctica II	47.9533 S	15.1437 W	-47.9533	-15.1437
460506251	JX528889	Alcanivorax	uncultured Alcanivorax sp.	Sea water samples	Southern Ocean, Antarctica II	47.9533 S	15.1437 W	-47.9533	-15.1437
460506252	JX528890	Alcanivorax	uncultured Alcanivorax sp.	Sea water samples	Southern Ocean, Antarctica II	47.9533 S	15.1437 W	-47.9533	-15.1437
460506255	JX528893	Alcanivorax	uncultured Alcanivorax sp.	Sea water samples	Southern Ocean, Antarctica II	47.9533 S	15.1437 W	-47.9533	-15.1437
460506256	JX528894	Alcanivorax	uncultured Alcanivorax sp.	Sea water samples	Southern Ocean, Antarctica II	47.9533 S	15.1437 W	-47.9533	-15.1437
460506258	JX528896	Alcanivorax	uncultured Alcanivorax sp.	Sea water samples	Southern Ocean, Antarctica II	47.9533 S	15.1437 W	-47.9533	-15.1437
460506261	JX528899	Alcanivorax	uncultured Alcanivorax sp.	Sea water samples	Southern Ocean, Antarctica II	47.9533 S	15.1437 W	-47.9533	-15.1437
460506262	JX528900	Alcanivorax	uncultured Alcanivorax sp.	Sea water samples	Southern Ocean, Antarctica II	47.9533 S	15.1437 W	-47.9533	-15.1437
460506264	JX528902	Alcanivorax	uncultured Alcanivorax sp.	Sea water samples	Southern Ocean, Antarctica II	47.9533 S	15.1437 W	-47.9533	-15.1437
460506265	JX528903	Alcanivorax	uncultured Alcanivorax sp.	Sea water samples	Southern Ocean, Antarctica II	47.9533 S	15.1437 W	-47.9533	-15.1437
460506266	JX528904	Alcanivorax	uncultured Alcanivorax sp.	Sea water samples	Southern Ocean, Antarctica II	47.9533 S	15.1437 W	-47.9533	-15.1437
460506270	JX528908	Alcanivorax	uncultured Alcanivorax sp.	Sea water samples	Southern Ocean, Antarctica II	47.9533 S	15.1437 W	-47.9533	-15.1437
460506273	JX528911	Alcanivorax	uncultured Alcanivorax sp.	Sea water samples	Southern Ocean, Antarctica II	47.9533 S	15.1437 W	-47.9533	-15.1437
460506274	JX528912	Alcanivorax	uncultured Alcanivorax sp.	Sea water samples	Southern Ocean, Antarctica II	47.9533 S	15.1437 W	-47.9533	-15.1437
460506280	JX528918	Alcanivorax	uncultured Alcanivorax sp.	Sea water samples	Southern Ocean, Antarctica II	47.9533 S	15.1437 W	-47.9533	-15.1437
460506283	JX528921	Alcanivorax	uncultured Alcanivorax sp.	Sea water samples	Southern Ocean, Antarctica II	47.9533 S	15.1437 W	-47.9533	-15.1437
460506284	JX528922	Alcanivorax	uncultured Alcanivorax sp.	Sea water samples	Southern Ocean, Antarctica II	47.9533 S	15.1437 W	-47.9533	-15.1437
460506285	JX528923	Alcanivorax	uncultured Alcanivorax sp.	Sea water samples	Southern Ocean, Antarctica II	47.9533 S	15.1437 W	-47.9533	-15.1437
460506286	JX528924	Alcanivorax	uncultured Alcanivorax sp.	Sea water samples	Southern Ocean, Antarctica II	47.9533 S	15.1437 W	-47.9533	-15.1437
460506287	JX528925	Alcanivorax	uncultured Alcanivorax sp.	Sea water samples	Southern Ocean, Antarctica II	47.9533 S	15.1437 W	-47.9533	-15.1437
460506290	JX528928	Alcanivorax	uncultured Alcanivorax sp.	Sea water samples	Southern Ocean, Antarctica II	47.9533 S	15.1437 W	-47.9533	-15.1437
460506291	JX528929	Alcanivorax	uncultured Alcanivorax sp.	Sea water samples	Southern Ocean, Antarctica II	47.9533 S	15.1437 W	-47.9533	-15.1437
460506294	JX528932	Alcanivorax	uncultured Alcanivorax sp.	Sea water samples	Southern Ocean, Antarctica II	47.9533 S	15.1437 W	-47.9533	-15.1437
460506297	JX528935	Alcanivorax	uncultured Alcanivorax sp.	Sea water samples	Southern Ocean, Antarctica II	47.9533 S	15.1437 W	-47.9533	-15.1437
460506298	JX528936	Alcanivorax	uncultured Alcanivorax sp.	Sea water samples	Southern Ocean, Antarctica II	47.9533 S	15.1437 W	-47.9533	-15.1437
460506301	JX528939	Alcanivorax	uncultured Alcanivorax sp.	Sea water samples	Southern Ocean, Antarctica II	47.9533 S	15.1437 W	-47.9533	-15.1437
460506302	JX528940	Alcanivorax	uncultured Alcanivorax sp.	Sea water samples	Southern Ocean, Antarctica II	47.9533 S	15.1437 W	-47.9533	-15.1437
460506303	JX528941	Alcanivorax	uncultured Alcanivorax sp.	Sea water samples	Southern Ocean, Antarctica II	47.9533 S	15.1437 W	-47.9533	-15.1437
460506305	JX528943	Alcanivorax	uncultured Alcanivorax sp.	Sea water samples	Southern Ocean, Antarctica II	47.9533 S	15.1437 W	-47.9533	-15.1437
460506306	JX528944	Alcanivorax	uncultured Alcanivorax sp.	Sea water samples	Southern Ocean, Antarctica II	47.9533 S	15.1437 W	-47.9533	-15.1437
460506308	JX528946	Alcanivorax	uncultured Alcanivorax sp.	Sea water samples	Southern Ocean, Antarctica II	47.9533 S	15.1437 W	-47.9533	-15.1437
460506309	JX528947	Alcanivorax	uncultured Alcanivorax sp.	Sea water samples	Southern Ocean, Antarctica II	47.9533 S	15.1437 W	-47.9533	-15.1437
460506313	JX528951	Alcanivorax	uncultured Alcanivorax sp.	Sea water samples	Southern Ocean, Antarctica II	47.9533 S	15.1437 W	-47.9533	-15.1437
460506314	JX528952	Alcanivorax	uncultured Alcanivorax sp.	Sea water samples	Southern Ocean, Antarctica II	47.9533 S	15.1437 W	-47.9533	-15.1437
460506317	JX528955	Alcanivorax	uncultured Alcanivorax sp.	Sea water samples	Southern Ocean, Antarctica II	47.9533 S	15.1437 W	-47.9533	-15.1437
460506318	JX528956	Alcanivorax	uncultured Alcanivorax sp.	Sea water samples	Southern Ocean, Antarctica II	47.9533 S	15.1437 W	-47.9533	-15.1437
460506320	JX528958	Alcanivorax	uncultured Alcanivorax sp.	Sea water samples	Southern Ocean, Antarctica II	47.9533 S	15.1437 W	-47.9533	-15.1437
460506323	JX528961	Alcanivorax	uncultured Alcanivorax sp.	Sea water samples	Southern Ocean, Antarctica II	47.9533 S	15.1437 W	-47.9533	-15.1437
460506324	JX528962	Alcanivorax	uncultured Alcanivorax sp.	Sea water samples	Southern Ocean, Antarctica II	47.9533 S	15.1437 W	-47.9533	-15.1437
460506328	JX528966	Alcanivorax	uncultured Alcanivorax sp.	Sea water samples	Southern Ocean, Antarctica II	47.9533 S	15.1437 W	-47.9533	-15.1437
460506330	JX528968	Alcanivorax	uncultured Alcanivorax sp.	Sea water samples	Southern Ocean, Antarctica II	47.9533 S	15.1437 W	-47.9533	-15.1437
460506332	JX528970	Alcanivorax	uncultured Alcanivorax sp.	Sea water samples	Southern Ocean, Antarctica II	47.9533 S	15.1437 W	-47.9533	-15.1437
460506335	JX528973	Alcanivorax	uncultured Alcanivorax sp.	Sea water samples	Southern Ocean, Antarctica II	47.9533 S	15.1437 W	-47.9533	-15.1437
460506336	JX528974	Alcanivorax	uncultured Alcanivorax sp.	Sea water samples	Southern Ocean, Antarctica II	47.9533 S	15.1437 W	-47.9533	-15.1437
460506337	JX528975	Alcanivorax	uncultured Alcanivorax sp.	Sea water samples	Southern Ocean, Antarctica II	47.9533 S	15.1437 W	-47.9533	-15.1437
460506342	JX528980	Alcanivorax	uncultured Alcanivorax sp.	Sea water samples	Southern Ocean, Antarctica II	47.9533 S	15.1437 W	-47.9533	-15.1437
460506345	JX528983	Alcanivorax	uncultured Alcanivorax sp.	Sea water samples	Southern Ocean, Antarctica II	47.9533 S	15.1437 W	-47.9533	-15.1437
460506346	JX528984	Alcanivorax	uncultured Alcanivorax sp.	Sea water samples	Southern Ocean, Antarctica II	47.9533 S	15.1437 W	-47.9533	-15.1437
460506353	JX528991	Alcanivorax	uncultured Alcanivorax sp.	Sea water samples	Southern Ocean, Antarctica II	47.9533 S	15.1437 W	-47.9533	-15.1437
460506359	JX528997	Alcanivorax	uncultured Alcanivorax sp.	Sea water samples	Southern Ocean, Antarctica II	47.9533 S	15.1437 W	-47.9533	-15.1437
460506361	JX528999	Alcanivorax	uncultured Alcanivorax sp.	Sea water samples	Southern Ocean, Antarctica II	47.9533 S	15.1437 W	-47.9533	-15.1437
460506362	JX529000	Alcanivorax	uncultured Alcanivorax sp.	Sea water samples	Southern Ocean, Antarctica II	47.9533 S	15.1437 W	-47.9533	-15.1437
460506363	JX529001	Alcanivorax	uncultured Alcanivorax sp.	Sea water samples	Southern Ocean, Antarctica II	47.9533 S	15.1437 W	-47.9533	-15.1437
460506364	JX529002	Alcanivorax	uncultured Alcanivorax sp.	Sea water samples	Southern Ocean, Antarctica II	47.9533 S	15.1437 W	-47.9533	-15.1437
460506365	JX529003	Alcanivorax	uncultured Alcanivorax sp.	Sea water samples	Southern Ocean, Antarctica II	47.9533 S	15.1437 W	-47.9533	-15.1437
460506366	JX529004	Alcanivorax	uncultured Alcanivorax sp.	Sea water samples	Southern Ocean, Antarctica II	47.9533 S	15.1437 W	-47.9533	-15.1437
460506368	JX529006	Alcanivorax	uncultured Alcanivorax sp.	Sea water samples	Southern Ocean, Antarctica II	47.9533 S	15.1437 W	-47.9533	-15.1437
460506369	JX529007	Alcanivorax	uncultured Alcanivorax sp.	Sea water samples	Southern Ocean, Antarctica II	47.9533 S	15.1437 W	-47.9533	-15.1437
460506372	JX529010	Alcanivorax	uncultured Alcanivorax sp.	Sea water samples	Southern Ocean, Antarctica II	47.9533 S	15.1437 W	-47.9533	-15.1437
460506373	JX529011	Alcanivorax	uncultured Alcanivorax sp.	Sea water samples	Southern Ocean, Antarctica II	47.9533 S	15.1437 W	-47.9533	-15.1437
460506377	JX529015	Alcanivorax	uncultured Alcanivorax sp.	Sea water samples	Southern Ocean, Antarctica II	47.9533 S	15.1437 W	-47.9533	-15.1437
460506378	JX529016	Alcanivorax	uncultured Alcanivorax sp.	Sea water samples	Southern Ocean, Antarctica II	47.9533 S	15.1437 W	-47.9533	-15.1437
460506379	JX529017	Alcanivorax	uncultured Alcanivorax sp.	Sea water samples	Southern Ocean, Antarctica II	47.9533 S	15.1437 W	-47.9533	-15.1437
460506381	JX529019	Alcanivorax	uncultured Alcanivorax sp.	Sea water samples	Southern Ocean, Antarctica II	47.9533 S	15.1437 W	-47.9533	-15.1437
460506382	JX529020	Alcanivorax	uncultured Alcanivorax sp.	Sea water samples	Southern Ocean, Antarctica II	47.9533 S	15.1437 W	-47.9533	-15.1437
460506384	JX529022	Alcanivorax	uncultured Alcanivorax sp.	Sea water samples	Southern Ocean, Antarctica II	47.9533 S	15.1437 W	-47.9533	-15.1437
460506385	JX529023	Alcanivorax	uncultured Alcanivorax sp.	Sea water samples	Southern Ocean, Antarctica II	47.9533 S	15.1437 W	-47.9533	-15.1437
460506386	JX529024	Alcanivorax	uncultured Alcanivorax sp.	Sea water samples	Southern Ocean, Antarctica II	47.9533 S	15.1437 W	-47.9533	-15.1437
460506391	JX529029	Alcanivorax	uncultured Alcanivorax sp.	Sea water samples	Southern Ocean, Antarctica II	47.9533 S	15.1437 W	-47.9533	-15.1437
460506392	JX529030	Alcanivorax	uncultured Alcanivorax sp.	Sea water samples	Southern Ocean, Antarctica II	47.9533 S	15.1437 W	-47.9533	-15.1437
460506393	JX529031	Alcanivorax	uncultured Alcanivorax sp.	Sea water samples	Southern Ocean, Antarctica II	47.9533 S	15.1437 W	-47.9533	-15.1437
460506394	JX529032	Alcanivorax	uncultured Alcanivorax sp.	Sea water samples	Southern Ocean, Antarctica II	47.9533 S	15.1437 W	-47.9533	-15.1437
460506399	JX529037	Alcanivorax	uncultured Alcanivorax sp.	Sea water samples	Southern Ocean, Antarctica II	47.9533 S	15.1437 W	-47.9533	-15.1437
460506401	JX529039	Alcanivorax	uncultured Alcanivorax sp.	Sea water samples	Southern Ocean, Antarctica II	47.9533 S	15.1437 W	-47.9533	-15.1437
460506402	JX529040	Alcanivorax	uncultured Alcanivorax sp.	Sea water samples	Southern Ocean, Antarctica II	47.9533 S	15.1437 W	-47.9533	-15.1437
460506403	JX529041	Alcanivorax	uncultured Alcanivorax sp.	Sea water samples	Southern Ocean, Antarctica II	47.9533 S	15.1437 W	-47.9533	-15.1437
460506405	JX529043	Alcanivorax	uncultured Alcanivorax sp.	Sea water samples	Southern Ocean, Antarctica II	47.9533 S	15.1437 W	-47.9533	-15.1437
460506407	JX529045	Alcanivorax	uncultured Alcanivorax sp.	Sea water samples	Southern Ocean, Antarctica II	47.9533 S	15.1437 W	-47.9533	-15.1437
460506408	JX529046	Alcanivorax	uncultured Alcanivorax sp.	Sea water samples	Southern Ocean, Antarctica II	47.9533 S	15.1437 W	-47.9533	-15.1437
460506409	JX529047	Alcanivorax	uncultured Alcanivorax sp.	Sea water samples	Southern Ocean, Antarctica II	47.9533 S	15.1437 W	-47.9533	-15.1437
460506410	JX529048	Alcanivorax	uncultured Alcanivorax sp.	Sea water samples	Southern Ocean, Antarctica II	47.9533 S	15.1437 W	-47.9533	-15.1437
460506411	JX529049	Alcanivorax	uncultured Alcanivorax sp.	Sea water samples	Southern Ocean, Antarctica II	47.9533 S	15.1437 W	-47.9533	-15.1437
460506412	JX529050	Alcanivorax	uncultured Alcanivorax sp.	Sea water samples	Southern Ocean, Antarctica II	47.9533 S	15.1437 W	-47.9533	-15.1437
460506413	JX529051	Alcanivorax	uncultured Alcanivorax sp.	Sea water samples	Southern Ocean, Antarctica II	47.9533 S	15.1437 W	-47.9533	-15.1437
460506414	JX529052	Alcanivorax	uncultured Alcanivorax sp.	Sea water samples	Southern Ocean, Antarctica II	47.9533 S	15.1437 W	-47.9533	-15.1437
460506415	JX529053	Alcanivorax	uncultured Alcanivorax sp.	Sea water samples	Southern Ocean, Antarctica II	47.9533 S	15.1437 W	-47.9533	-15.1437
460506416	JX529054	Alcanivorax	uncultured Alcanivorax sp.	Sea water samples	Southern Ocean, Antarctica II	47.9533 S	15.1437 W	-47.9533	-15.1437
460506418	JX529056	Alcanivorax	uncultured Alcanivorax sp.	Sea water samples	Southern Ocean, Antarctica II	47.9533 S	15.1437 W	-47.9533	-15.1437
460506421	JX529059	Alcanivorax	uncultured Alcanivorax sp.	Sea water samples	Southern Ocean, Antarctica II	47.9533 S	15.1437 W	-47.9533	-15.1437
460506425	JX529063	Alcanivorax	uncultured Alcanivorax sp.	Sea water samples	Southern Ocean, Antarctica II	47.9533 S	15.1437 W	-47.9533	-15.1437
460506426	JX529064	Alcanivorax	uncultured Alcanivorax sp.	Sea water samples	Southern Ocean, Antarctica II	47.9533 S	15.1437 W	-47.9533	-15.1437
460506427	JX529065	Alcanivorax	uncultured Alcanivorax sp.	Sea water samples	Southern Ocean, Antarctica II	47.9533 S	15.1437 W	-47.9533	-15.1437
460506434	JX529072	Alcanivorax	uncultured Alcanivorax sp.	Sea water samples	Southern Ocean, Antarctica II	47.9533 S	15.1437 W	-47.9533	-15.1437
460506435	JX529073	Alcanivorax	uncultured Alcanivorax sp.	Sea water samples	Southern Ocean, Antarctica II	47.9533 S	15.1437 W	-47.9533	-15.1437
460506437	JX529075	Alcanivorax	uncultured Alcanivorax sp.	Sea water samples	Southern Ocean, Antarctica II	47.9533 S	15.1437 W	-47.9533	-15.1437
460506441	JX529079	Alcanivorax	uncultured Alcanivorax sp.	Sea water samples	Southern Ocean, Antarctica II	47.9533 S	15.1437 W	-47.9533	-15.1437
460506442	JX529080	Alcanivorax	uncultured Alcanivorax sp.	Sea water samples	Southern Ocean, Antarctica II	47.9533 S	15.1437 W	-47.9533	-15.1437
460506443	JX529081	Alcanivorax	uncultured Alcanivorax sp.	Sea water samples	Southern Ocean, Antarctica II	47.9533 S	15.1437 W	-47.9533	-15.1437
460506444	JX529082	Alcanivorax	uncultured Alcanivorax sp.	Sea water samples	Southern Ocean, Antarctica II	47.9533 S	15.1437 W	-47.9533	-15.1437
460506447	JX529085	Alcanivorax	uncultured Alcanivorax sp.	Sea water samples	Southern Ocean, Antarctica II	47.9533 S	15.1437 W	-47.9533	-15.1437
460506450	JX529088	Alcanivorax	uncultured Alcanivorax sp.	Sea water samples	Southern Ocean, Antarctica II	47.9533 S	15.1437 W	-47.9533	-15.1437
460506451	JX529089	Alcanivorax	uncultured Alcanivorax sp.	Sea water samples	Southern Ocean, Antarctica II	47.9533 S	15.1437 W	-47.9533	-15.1437
460506453	JX529091	Alcanivorax	uncultured Alcanivorax sp.	Sea water samples	Southern Ocean, Antarctica II	47.9533 S	15.1437 W	-47.9533	-15.1437
460506457	JX529095	Alcanivorax	uncultured Alcanivorax sp.	Sea water samples	Southern Ocean, Antarctica II	47.9533 S	15.1437 W	-47.9533	-15.1437
460506458	JX529096	Alcanivorax	uncultured Alcanivorax sp.	Sea water samples	Southern Ocean, Antarctica II	47.9533 S	15.1437 W	-47.9533	-15.1437
460506459	JX529097	Alcanivorax	uncultured Alcanivorax sp.	Sea water samples	Southern Ocean, Antarctica II	47.9533 S	15.1437 W	-47.9533	-15.1437
460506462	JX529100	Alcanivorax	uncultured Alcanivorax sp.	Sea water samples	Southern Ocean, Antarctica II	47.9533 S	15.1437 W	-47.9533	-15.1437
460506463	JX529101	Alcanivorax	uncultured Alcanivorax sp.	Sea water samples	Southern Ocean, Antarctica II	47.9533 S	15.1437 W	-47.9533	-15.1437
460506465	JX529103	Alcanivorax	uncultured Alcanivorax sp.	Sea water samples	Southern Ocean, Antarctica II	47.9533 S	15.1437 W	-47.9533	-15.1437
460506468	JX529106	Alcanivorax	uncultured Alcanivorax sp.	Sea water samples	Southern Ocean, Antarctica II	47.9533 S	15.1437 W	-47.9533	-15.1437
460506470	JX529108	Alcanivorax	uncultured Alcanivorax sp.	Sea water samples	Southern Ocean, Antarctica II	47.9533 S	15.1437 W	-47.9533	-15.1437
460506471	JX529109	Alcanivorax	uncultured Alcanivorax sp.	Sea water samples	Southern Ocean, Antarctica II	47.9533 S	15.1437 W	-47.9533	-15.1437
460506473	JX529111	Alcanivorax	uncultured Alcanivorax sp.	Sea water samples	Southern Ocean, Antarctica II	47.9533 S	15.1437 W	-47.9533	-15.1437
460506478	JX529116	Alcanivorax	uncultured Alcanivorax sp.	Sea water samples	Southern Ocean, Antarctica II	47.9533 S	15.1437 W	-47.9533	-15.1437
460506480	JX529118	Alcanivorax	uncultured Alcanivorax sp.	Sea water samples	Southern Ocean, Antarctica II	47.9533 S	15.1437 W	-47.9533	-15.1437
460506486	JX529124	Alcanivorax	uncultured Alcanivorax sp.	Sea water samples	Southern Ocean, Antarctica II	47.9533 S	15.1437 W	-47.9533	-15.1437
460506487	JX529125	Alcanivorax	uncultured Alcanivorax sp.	Sea water samples	Southern Ocean, Antarctica II	47.9533 S	15.1437 W	-47.9533	-15.1437
460506489	JX529127	Alcanivorax	uncultured Alcanivorax sp.	Sea water samples	Southern Ocean, Antarctica II	47.9533 S	15.1437 W	-47.9533	-15.1437
460506490	JX529128	Alcanivorax	uncultured Alcanivorax sp.	Sea water samples	Southern Ocean, Antarctica II	47.9533 S	15.1437 W	-47.9533	-15.1437
460506491	JX529129	Alcanivorax	uncultured Alcanivorax sp.	Sea water samples	Southern Ocean, Antarctica II	47.9533 S	15.1437 W	-47.9533	-15.1437
460506492	JX529130	Alcanivorax	uncultured Alcanivorax sp.	Sea water samples	Southern Ocean, Antarctica II	47.9533 S	15.1437 W	-47.9533	-15.1437
460506493	JX529131	Alcanivorax	uncultured Alcanivorax sp.	Sea water samples	Southern Ocean, Antarctica II	47.9533 S	15.1437 W	-47.9533	-15.1437
460506499	JX529137	Alcanivorax	uncultured Alcanivorax sp.	Sea water samples	Southern Ocean, Antarctica II	47.9533 S	15.1437 W	-47.9533	-15.1437
460506502	JX529140	Alcanivorax	uncultured Alcanivorax sp.	Sea water samples	Southern Ocean, Antarctica II	47.9533 S	15.1437 W	-47.9533	-15.1437
460506504	JX529142	Alcanivorax	uncultured Alcanivorax sp.	Sea water samples	Southern Ocean, Antarctica II	47.9533 S	15.1437 W	-47.9533	-15.1437
460506506	JX529144	Alcanivorax	uncultured Alcanivorax sp.	Sea water samples	Southern Ocean, Antarctica II	47.9533 S	15.1437 W	-47.9533	-15.1437
460506507	JX529145	Alcanivorax	uncultured Alcanivorax sp.	Sea water samples	Southern Ocean, Antarctica II	47.9533 S	15.1437 W	-47.9533	-15.1437
460506508	JX529146	Alcanivorax	uncultured Alcanivorax sp.	Sea water samples	Southern Ocean, Antarctica II	47.9533 S	15.1437 W	-47.9533	-15.1437
460506511	JX529149	Alcanivorax	uncultured Alcanivorax sp.	Sea water samples	Southern Ocean, Antarctica II	47.9533 S	15.1437 W	-47.9533	-15.1437
460506513	JX529151	Alcanivorax	uncultured Alcanivorax sp.	Sea water samples	Southern Ocean, Antarctica II	47.9533 S	15.1437 W	-47.9533	-15.1437
460506515	JX529153	Alcanivorax	uncultured Alcanivorax sp.	Sea water samples	Southern Ocean, Antarctica II	47.9533 S	15.1437 W	-47.9533	-15.1437
460506519	JX529157	Alcanivorax	uncultured Alcanivorax sp.	Sea water samples	Southern Ocean, Antarctica II	47.9533 S	15.1437 W	-47.9533	-15.1437
460506520	JX529158	Alcanivorax	uncultured Alcanivorax sp.	Sea water samples	Southern Ocean, Antarctica II	47.9533 S	15.1437 W	-47.9533	-15.1437
460506522	JX529160	Alcanivorax	uncultured Alcanivorax sp.	Sea water samples	Southern Ocean, Antarctica II	47.9533 S	15.1437 W	-47.9533	-15.1437
460506524	JX529162	Alcanivorax	uncultured Alcanivorax sp.	Sea water samples	Southern Ocean, Antarctica II	47.9533 S	15.1437 W	-47.9533	-15.1437
460506526	JX529164	Alcanivorax	uncultured Alcanivorax sp.	Sea water samples	Southern Ocean, Antarctica II	47.9533 S	15.1437 W	-47.9533	-15.1437
460506527	JX529165	Alcanivorax	uncultured Alcanivorax sp.	Sea water samples	Southern Ocean, Antarctica II	47.9533 S	15.1437 W	-47.9533	-15.1437
460506529	JX529167	Alcanivorax	uncultured Alcanivorax sp.	Sea water samples	Southern Ocean, Antarctica II	47.9533 S	15.1437 W	-47.9533	-15.1437
460506533	JX529171	Alcanivorax	uncultured Alcanivorax sp.	Sea water samples	Southern Ocean, Antarctica II	47.9533 S	15.1437 W	-47.9533	-15.1437
460506535	JX529173	Alcanivorax	uncultured Alcanivorax sp.	Sea water samples	Southern Ocean, Antarctica II	47.9533 S	15.1437 W	-47.9533	-15.1437
460506538	JX529176	Alcanivorax	uncultured Alcanivorax sp.	Sea water samples	Southern Ocean, Antarctica II	47.9533 S	15.1437 W	-47.9533	-15.1437
460506543	JX529181	Alcanivorax	uncultured Alcanivorax sp.	Sea water samples	Southern Ocean, Antarctica II	47.9533 S	15.1437 W	-47.9533	-15.1437
460506545	JX529183	Alcanivorax	uncultured Alcanivorax sp.	Sea water samples	Southern Ocean, Antarctica II	47.9533 S	15.1437 W	-47.9533	-15.1437
460506546	JX529184	Alcanivorax	uncultured Alcanivorax sp.	Sea water samples	Southern Ocean, Antarctica II	47.9533 S	15.1437 W	-47.9533	-15.1437
460506547	JX529185	Alcanivorax	uncultured Alcanivorax sp.	Sea water samples	Southern Ocean, Antarctica II	47.9533 S	15.1437 W	-47.9533	-15.1437
460506548	JX529186	Alcanivorax	uncultured Alcanivorax sp.	Sea water samples	Southern Ocean, Antarctica II	47.9533 S	15.1437 W	-47.9533	-15.1437
460506549	JX529187	Alcanivorax	uncultured Alcanivorax sp.	Sea water samples	Southern Ocean, Antarctica II	47.9533 S	15.1437 W	-47.9533	-15.1437
460506552	JX529190	Alcanivorax	uncultured Alcanivorax sp.	Sea water samples	Southern Ocean, Antarctica II	47.9533 S	15.1437 W	-47.9533	-15.1437
460506554	JX529192	Alcanivorax	uncultured Alcanivorax sp.	Sea water samples	Southern Ocean, Antarctica II	47.9533 S	15.1437 W	-47.9533	-15.1437
460506557	JX529195	Alcanivorax	uncultured Alcanivorax sp.	Sea water samples	Southern Ocean, Antarctica II	47.9533 S	15.1437 W	-47.9533	-15.1437
460506558	JX529196	Alcanivorax	uncultured Alcanivorax sp.	Sea water samples	Southern Ocean, Antarctica II	47.9533 S	15.1437 W	-47.9533	-15.1437
460506559	JX529197	Alcanivorax	uncultured Alcanivorax sp.	Sea water samples	Southern Ocean, Antarctica II	47.9533 S	15.1437 W	-47.9533	-15.1437
460506560	JX529198	Alcanivorax	uncultured Alcanivorax sp.	Sea water samples	Southern Ocean, Antarctica II	47.9533 S	15.1437 W	-47.9533	-15.1437
460506563	JX529201	Alcanivorax	uncultured Alcanivorax sp.	Sea water samples	Southern Ocean, Antarctica II	47.9533 S	15.1437 W	-47.9533	-15.1437
460506566	JX529204	Alcanivorax	uncultured Alcanivorax sp.	Sea water samples	Southern Ocean, Antarctica II	47.9533 S	15.1437 W	-47.9533	-15.1437
460506567	JX529205	Alcanivorax	uncultured Alcanivorax sp.	Sea water samples	Southern Ocean, Antarctica II	47.9533 S	15.1437 W	-47.9533	-15.1437
460506569	JX529207	Alcanivorax	uncultured Alcanivorax sp.	Sea water samples	Southern Ocean, Antarctica II	47.9533 S	15.1437 W	-47.9533	-15.1437
460506578	JX529216	Alcanivorax	uncultured Alcanivorax sp.	Sea water samples	Southern Ocean, Antarctica II	47.9533 S	15.1437 W	-47.9533	-15.1437
460506579	JX529217	Alcanivorax	uncultured Alcanivorax sp.	Sea water samples	Southern Ocean, Antarctica II	47.9533 S	15.1437 W	-47.9533	-15.1437
460506583	JX529221	Alcanivorax	uncultured Alcanivorax sp.	Sea water samples	Southern Ocean, Antarctica II	47.9533 S	15.1437 W	-47.9533	-15.1437
460506584	JX529222	Alcanivorax	uncultured Alcanivorax sp.	Sea water samples	Southern Ocean, Antarctica II	47.9533 S	15.1437 W	-47.9533	-15.1437
460506588	JX529226	Alcanivorax	uncultured Alcanivorax sp.	Sea water samples	Southern Ocean, Antarctica II	47.9533 S	15.1437 W	-47.9533	-15.1437
460506591	JX529229	Alcanivorax	uncultured Alcanivorax sp.	Sea water samples	Southern Ocean, Antarctica II	47.9533 S	15.1437 W	-47.9533	-15.1437
460506594	JX529232	Alcanivorax	uncultured Alcanivorax sp.	Sea water samples	Southern Ocean, Antarctica II	47.9533 S	15.1437 W	-47.9533	-15.1437
460506595	JX529233	Alcanivorax	uncultured Alcanivorax sp.	Sea water samples	Southern Ocean, Antarctica II	47.9533 S	15.1437 W	-47.9533	-15.1437
460506597	JX529235	Alcanivorax	uncultured Alcanivorax sp.	Sea water samples	Southern Ocean, Antarctica II	47.9533 S	15.1437 W	-47.9533	-15.1437
460506598	JX529236	Alcanivorax	uncultured Alcanivorax sp.	Sea water samples	Southern Ocean, Antarctica II	47.9533 S	15.1437 W	-47.9533	-15.1437
460506600	JX529238	Alcanivorax	uncultured Alcanivorax sp.	Sea water samples	Southern Ocean, Antarctica II	47.9533 S	15.1437 W	-47.9533	-15.1437
460506601	JX529239	Alcanivorax	uncultured Alcanivorax sp.	Sea water samples	Southern Ocean, Antarctica II	47.9533 S	15.1437 W	-47.9533	-15.1437
460506603	JX529241	Alcanivorax	uncultured Alcanivorax sp.	Sea water samples	Southern Ocean, Antarctica II	47.9533 S	15.1437 W	-47.9533	-15.1437
460506604	JX529242	Alcanivorax	uncultured Alcanivorax sp.	Sea water samples	Southern Ocean, Antarctica II	47.9533 S	15.1437 W	-47.9533	-15.1437
460506605	JX529243	Alcanivorax	uncultured Alcanivorax sp.	Sea water samples	Southern Ocean, Antarctica II	47.9533 S	15.1437 W	-47.9533	-15.1437
460506607	JX529245	Alcanivorax	uncultured Alcanivorax sp.	Sea water samples	Southern Ocean, Antarctica II	47.9533 S	15.1437 W	-47.9533	-15.1437
460506608	JX529246	Alcanivorax	uncultured Alcanivorax sp.	Sea water samples	Southern Ocean, Antarctica II	47.9533 S	15.1437 W	-47.9533	-15.1437
460506609	JX529247	Alcanivorax	uncultured Alcanivorax sp.	Sea water samples	Southern Ocean, Antarctica II	47.9533 S	15.1437 W	-47.9533	-15.1437
460506612	JX529250	Alcanivorax	uncultured Alcanivorax sp.	Sea water samples	Southern Ocean, Antarctica II	47.9533 S	15.1437 W	-47.9533	-15.1437
460506613	JX529251	Alcanivorax	uncultured Alcanivorax sp.	Sea water samples	Southern Ocean, Antarctica II	47.9533 S	15.1437 W	-47.9533	-15.1437
460506617	JX529255	Alcanivorax	uncultured Alcanivorax sp.	Sea water samples	Southern Ocean, Antarctica II	47.9533 S	15.1437 W	-47.9533	-15.1437
460506618	JX529256	Alcanivorax	uncultured Alcanivorax sp.	Sea water samples	Southern Ocean, Antarctica II	47.9533 S	15.1437 W	-47.9533	-15.1437
460506619	JX529257	Alcanivorax	uncultured Alcanivorax sp.	Sea water samples	Southern Ocean, Antarctica II	47.9533 S	15.1437 W	-47.9533	-15.1437
460506620	JX529258	Alcanivorax	uncultured Alcanivorax sp.	Sea water samples	Southern Ocean, Antarctica II	47.9533 S	15.1437 W	-47.9533	-15.1437
460506622	JX529260	Alcanivorax	uncultured Alcanivorax sp.	Sea water samples	Southern Ocean, Antarctica II	47.9533 S	15.1437 W	-47.9533	-15.1437
460506624	JX529262	Alcanivorax	uncultured Alcanivorax sp.	Sea water samples	Southern Ocean, Antarctica II	47.9533 S	15.1437 W	-47.9533	-15.1437
460506631	JX529269	Alcanivorax	uncultured Alcanivorax sp.	Sea water samples	Southern Ocean, Antarctica II	47.9533 S	15.1437 W	-47.9533	-15.1437
460506636	JX529274	Alcanivorax	uncultured Alcanivorax sp.	Sea water samples	Southern Ocean, Antarctica II	47.9533 S	15.1437 W	-47.9533	-15.1437
460506640	JX529278	Alcanivorax	uncultured Alcanivorax sp.	Sea water samples	Southern Ocean, Antarctica II	47.9533 S	15.1437 W	-47.9533	-15.1437
460506641	JX529279	Alcanivorax	uncultured Alcanivorax sp.	Sea water samples	Southern Ocean, Antarctica II	47.9533 S	15.1437 W	-47.9533	-15.1437
460506643	JX529281	Alcanivorax	uncultured Alcanivorax sp.	Sea water samples	Southern Ocean, Antarctica II	47.9533 S	15.1437 W	-47.9533	-15.1437
460506644	JX529282	Alcanivorax	uncultured Alcanivorax sp.	Sea water samples	Southern Ocean, Antarctica II	47.9533 S	15.1437 W	-47.9533	-15.1437
460506645	JX529283	Alcanivorax	uncultured Alcanivorax sp.	Sea water samples	Southern Ocean, Antarctica II	47.9533 S	15.1437 W	-47.9533	-15.1437
460506646	JX529284	Alcanivorax	uncultured Alcanivorax sp.	Sea water samples	Southern Ocean, Antarctica II	47.9533 S	15.1437 W	-47.9533	-15.1437
460506647	JX529285	Alcanivorax	uncultured Alcanivorax sp.	Sea water samples	Southern Ocean, Antarctica II	47.9533 S	15.1437 W	-47.9533	-15.1437
460506651	JX529289	Alcanivorax	uncultured Alcanivorax sp.	Sea water samples	Southern Ocean, Antarctica II	47.9533 S	15.1437 W	-47.9533	-15.1437
460506652	JX529290	Alcanivorax	uncultured Alcanivorax sp.	Sea water samples	Southern Ocean, Antarctica II	47.9533 S	15.1437 W	-47.9533	-15.1437
460506657	JX529295	Alcanivorax	uncultured Alcanivorax sp.	Sea water samples	Southern Ocean, Antarctica II	47.9533 S	15.1437 W	-47.9533	-15.1437
460506658	JX529296	Alcanivorax	uncultured Alcanivorax sp.	Sea water samples	Southern Ocean, Antarctica II	47.9533 S	15.1437 W	-47.9533	-15.1437
460506660	JX529298	Alcanivorax	uncultured Alcanivorax sp.	Sea water samples	Southern Ocean, Antarctica II	47.9533 S	15.1437 W	-47.9533	-15.1437
460506662	JX529300	Alcanivorax	uncultured Alcanivorax sp.	Sea water samples	Southern Ocean, Antarctica II	47.9533 S	15.1437 W	-47.9533	-15.1437
460506665	JX529303	Alcanivorax	uncultured Alcanivorax sp.	Sea water samples	Southern Ocean, Antarctica II	47.9533 S	15.1437 W	-47.9533	-15.1437
460506667	JX529305	Alcanivorax	uncultured Alcanivorax sp.	Sea water samples	Southern Ocean, Antarctica II	47.9533 S	15.1437 W	-47.9533	-15.1437
460506668	JX529306	Alcanivorax	uncultured Alcanivorax sp.	Sea water samples	Southern Ocean, Antarctica II	47.9533 S	15.1437 W	-47.9533	-15.1437
460506669	JX529307	Alcanivorax	uncultured Alcanivorax sp.	Sea water samples	Southern Ocean, Antarctica II	47.9533 S	15.1437 W	-47.9533	-15.1437
460506671	JX529309	Alcanivorax	uncultured Alcanivorax sp.	Sea water samples	Southern Ocean, Antarctica II	47.9533 S	15.1437 W	-47.9533	-15.1437
460506672	JX529310	Alcanivorax	uncultured Alcanivorax sp.	Sea water samples	Southern Ocean, Antarctica II	47.9533 S	15.1437 W	-47.9533	-15.1437
460506673	JX529311	Alcanivorax	uncultured Alcanivorax sp.	Sea water samples	Southern Ocean, Antarctica II	47.9533 S	15.1437 W	-47.9533	-15.1437
460506674	JX529312	Alcanivorax	uncultured Alcanivorax sp.	Sea water samples	Southern Ocean, Antarctica II	47.9533 S	15.1437 W	-47.9533	-15.1437
460506677	JX529315	Alcanivorax	uncultured Alcanivorax sp.	Sea water samples	Southern Ocean, Antarctica II	47.9533 S	15.1437 W	-47.9533	-15.1437
460506680	JX529318	Alcanivorax	uncultured Alcanivorax sp.	Sea water samples	Southern Ocean, Antarctica II	47.9533 S	15.1437 W	-47.9533	-15.1437
460506682	JX529320	Alcanivorax	uncultured Alcanivorax sp.	Sea water samples	Southern Ocean, Antarctica II	47.9533 S	15.1437 W	-47.9533	-15.1437
460506683	JX529321	Alcanivorax	uncultured Alcanivorax sp.	Sea water samples	Southern Ocean, Antarctica II	47.9533 S	15.1437 W	-47.9533	-15.1437
460506684	JX529322	Alcanivorax	uncultured Alcanivorax sp.	Sea water samples	Southern Ocean, Antarctica II	47.9533 S	15.1437 W	-47.9533	-15.1437
460506685	JX529323	Alcanivorax	uncultured Alcanivorax sp.	Sea water samples	Southern Ocean, Antarctica II	47.9533 S	15.1437 W	-47.9533	-15.1437
460506686	JX529324	Alcanivorax	uncultured Alcanivorax sp.	Sea water samples	Southern Ocean, Antarctica II	47.9533 S	15.1437 W	-47.9533	-15.1437
460506687	JX529325	Alcanivorax	uncultured Alcanivorax sp.	Sea water samples	Southern Ocean, Antarctica II	47.9533 S	15.1437 W	-47.9533	-15.1437
460506688	JX529326	Alcanivorax	uncultured Alcanivorax sp.	Sea water samples	Southern Ocean, Antarctica II	47.9533 S	15.1437 W	-47.9533	-15.1437
460506690	JX529328	Alcanivorax	uncultured Alcanivorax sp.	Sea water samples	Southern Ocean, Antarctica II	47.9533 S	15.1437 W	-47.9533	-15.1437
460506691	JX529329	Alcanivorax	uncultured Alcanivorax sp.	Sea water samples	Southern Ocean, Antarctica II	47.9533 S	15.1437 W	-47.9533	-15.1437
460506692	JX529330	Alcanivorax	uncultured Alcanivorax sp.	Sea water samples	Southern Ocean, Antarctica II	47.9533 S	15.1437 W	-47.9533	-15.1437
460506693	JX529331	Alcanivorax	uncultured Alcanivorax sp.	Sea water samples	Southern Ocean, Antarctica II	47.9533 S	15.1437 W	-47.9533	-15.1437
460502262	JX524900	Alcanivorax	uncultured Alcanivorax sp.	Sea water samples	Southern Ocean, Antarctica III	48.0329 S	15.7856 W	-48.0329	-15.7856
460502296	JX524934	Alcanivorax	uncultured Alcanivorax sp.	Sea water samples	Southern Ocean, Antarctica III	48.0329 S	15.7856 W	-48.0329	-15.7856
460502333	JX524971	Alcanivorax	uncultured Alcanivorax sp.	Sea water samples	Southern Ocean, Antarctica III	48.0329 S	15.7856 W	-48.0329	-15.7856
460502358	JX524996	Alcanivorax	uncultured Alcanivorax sp.	Sea water samples	Southern Ocean, Antarctica III	48.0329 S	15.7856 W	-48.0329	-15.7856
460502376	JX525014	Alcanivorax	uncultured Alcanivorax sp.	Sea water samples	Southern Ocean, Antarctica III	48.0329 S	15.7856 W	-48.0329	-15.7856
460502385	JX525023	Alcanivorax	uncultured Alcanivorax sp.	Sea water samples	Southern Ocean, Antarctica III	48.0329 S	15.7856 W	-48.0329	-15.7856
460502419	JX525057	Alcanivorax	uncultured Alcanivorax sp.	Sea water samples	Southern Ocean, Antarctica III	48.0329 S	15.7856 W	-48.0329	-15.7856
460502464	JX525102	Alcanivorax	uncultured Alcanivorax sp.	Sea water samples	Southern Ocean, Antarctica III	48.0329 S	15.7856 W	-48.0329	-15.7856
460502495	JX525133	Alcanivorax	uncultured Alcanivorax sp.	Sea water samples	Southern Ocean, Antarctica III	48.0329 S	15.7856 W	-48.0329	-15.7856
460502735	JX525373	Alcanivorax	uncultured Alcanivorax sp.	Sea water samples	Southern Ocean, Antarctica III	48.0329 S	15.7856 W	-48.0329	-15.7856
460502741	JX525379	Alcanivorax	uncultured Alcanivorax sp.	Sea water samples	Southern Ocean, Antarctica III	48.0329 S	15.7856 W	-48.0329	-15.7856
460502752	JX525390	Alcanivorax	uncultured Alcanivorax sp.	Sea water samples	Southern Ocean, Antarctica III	48.0329 S	15.7856 W	-48.0329	-15.7856
460502769	JX525407	Alcanivorax	uncultured Alcanivorax sp.	Sea water samples	Southern Ocean, Antarctica III	48.0329 S	15.7856 W	-48.0329	-15.7856
460502778	JX525416	Alcanivorax	uncultured Alcanivorax sp.	Sea water samples	Southern Ocean, Antarctica III	48.0329 S	15.7856 W	-48.0329	-15.7856
460502783	JX525421	Alcanivorax	uncultured Alcanivorax sp.	Sea water samples	Southern Ocean, Antarctica III	48.0329 S	15.7856 W	-48.0329	-15.7856
460502784	JX525422	Alcanivorax	uncultured Alcanivorax sp.	Sea water samples	Southern Ocean, Antarctica III	48.0329 S	15.7856 W	-48.0329	-15.7856
460502812	JX525450	Alcanivorax	uncultured Alcanivorax sp.	Sea water samples	Southern Ocean, Antarctica III	48.0329 S	15.7856 W	-48.0329	-15.7856
460502833	JX525471	Alcanivorax	uncultured Alcanivorax sp.	Sea water samples	Southern Ocean, Antarctica III	48.0329 S	15.7856 W	-48.0329	-15.7856
460502885	JX525523	Alcanivorax	uncultured Alcanivorax sp.	Sea water samples	Southern Ocean, Antarctica III	48.0329 S	15.7856 W	-48.0329	-15.7856
460502936	JX525574	Alcanivorax	uncultured Alcanivorax sp.	Sea water samples	Southern Ocean, Antarctica III	48.0329 S	15.7856 W	-48.0329	-15.7856
460502960	JX525598	Alcanivorax	uncultured Alcanivorax sp.	Sea water samples	Southern Ocean, Antarctica III	48.0329 S	15.7856 W	-48.0329	-15.7856
460502961	JX525599	Alcanivorax	uncultured Alcanivorax sp.	Sea water samples	Southern Ocean, Antarctica III	48.0329 S	15.7856 W	-48.0329	-15.7856
460503015	JX525653	Alcanivorax	uncultured Alcanivorax sp.	Sea water samples	Southern Ocean, Antarctica III	48.0329 S	15.7856 W	-48.0329	-15.7856
460503032	JX525670	Alcanivorax	uncultured Alcanivorax sp.	Sea water samples	Southern Ocean, Antarctica III	48.0329 S	15.7856 W	-48.0329	-15.7856
460503039	JX525677	Alcanivorax	uncultured Alcanivorax sp.	Sea water samples	Southern Ocean, Antarctica III	48.0329 S	15.7856 W	-48.0329	-15.7856
460503040	JX525678	Alcanivorax	uncultured Alcanivorax sp.	Sea water samples	Southern Ocean, Antarctica III	48.0329 S	15.7856 W	-48.0329	-15.7856
460503041	JX525679	Alcanivorax	uncultured Alcanivorax sp.	Sea water samples	Southern Ocean, Antarctica III	48.0329 S	15.7856 W	-48.0329	-15.7856
460503053	JX525691	Alcanivorax	uncultured Alcanivorax sp.	Sea water samples	Southern Ocean, Antarctica III	48.0329 S	15.7856 W	-48.0329	-15.7856
460503065	JX525703	Alcanivorax	uncultured Alcanivorax sp.	Sea water samples	Southern Ocean, Antarctica III	48.0329 S	15.7856 W	-48.0329	-15.7856
460503067	JX525705	Alcanivorax	uncultured Alcanivorax sp.	Sea water samples	Southern Ocean, Antarctica III	48.0329 S	15.7856 W	-48.0329	-15.7856
460503093	JX525731	Alcanivorax	uncultured Alcanivorax sp.	Sea water samples	Southern Ocean, Antarctica III	48.0329 S	15.7856 W	-48.0329	-15.7856
460503096	JX525734	Alcanivorax	uncultured Alcanivorax sp.	Sea water samples	Southern Ocean, Antarctica III	48.0329 S	15.7856 W	-48.0329	-15.7856
460503128	JX525766	Alcanivorax	uncultured Alcanivorax sp.	Sea water samples	Southern Ocean, Antarctica III	48.0329 S	15.7856 W	-48.0329	-15.7856
460503139	JX525777	Alcanivorax	uncultured Alcanivorax sp.	Sea water samples	Southern Ocean, Antarctica III	48.0329 S	15.7856 W	-48.0329	-15.7856
460503146	JX525784	Alcanivorax	uncultured Alcanivorax sp.	Sea water samples	Southern Ocean, Antarctica III	48.0329 S	15.7856 W	-48.0329	-15.7856
460503156	JX525794	Alcanivorax	uncultured Alcanivorax sp.	Sea water samples	Southern Ocean, Antarctica III	48.0329 S	15.7856 W	-48.0329	-15.7856
460503162	JX525800	Alcanivorax	uncultured Alcanivorax sp.	Sea water samples	Southern Ocean, Antarctica III	48.0329 S	15.7856 W	-48.0329	-15.7856
460503174	JX525812	Alcanivorax	uncultured Alcanivorax sp.	Sea water samples	Southern Ocean, Antarctica III	48.0329 S	15.7856 W	-48.0329	-15.7856
460503179	JX525817	Alcanivorax	uncultured Alcanivorax sp.	Sea water samples	Southern Ocean, Antarctica III	48.0329 S	15.7856 W	-48.0329	-15.7856
460503197	JX525835	Alcanivorax	uncultured Alcanivorax sp.	Sea water samples	Southern Ocean, Antarctica III	48.0329 S	15.7856 W	-48.0329	-15.7856
460503243	JX525881	Alcanivorax	uncultured Alcanivorax sp.	Sea water samples	Southern Ocean, Antarctica III	48.0329 S	15.7856 W	-48.0329	-15.7856
460503296	JX525934	Alcanivorax	uncultured Alcanivorax sp.	Sea water samples	Southern Ocean, Antarctica III	48.0329 S	15.7856 W	-48.0329	-15.7856
460503402	JX526040	Alcanivorax	uncultured Alcanivorax sp.	Sea water samples	Southern Ocean, Antarctica III	48.0329 S	15.7856 W	-48.0329	-15.7856
460503403	JX526041	Alcanivorax	uncultured Alcanivorax sp.	Sea water samples	Southern Ocean, Antarctica III	48.0329 S	15.7856 W	-48.0329	-15.7856
460503416	JX526054	Alcanivorax	uncultured Alcanivorax sp.	Sea water samples	Southern Ocean, Antarctica III	48.0329 S	15.7856 W	-48.0329	-15.7856
460503421	JX526059	Alcanivorax	uncultured Alcanivorax sp.	Sea water samples	Southern Ocean, Antarctica III	48.0329 S	15.7856 W	-48.0329	-15.7856
460503435	JX526073	Alcanivorax	uncultured Alcanivorax sp.	Sea water samples	Southern Ocean, Antarctica III	48.0329 S	15.7856 W	-48.0329	-15.7856
460503617	JX526255	Alcanivorax	uncultured Alcanivorax sp.	Sea water samples	Southern Ocean, Antarctica III	48.0329 S	15.7856 W	-48.0329	-15.7856
460503633	JX526271	Alcanivorax	uncultured Alcanivorax sp.	Sea water samples	Southern Ocean, Antarctica III	48.0329 S	15.7856 W	-48.0329	-15.7856
460503655	JX526293	Alcanivorax	uncultured Alcanivorax sp.	Sea water samples	Southern Ocean, Antarctica III	48.0329 S	15.7856 W	-48.0329	-15.7856
460503672	JX526310	Alcanivorax	uncultured Alcanivorax sp.	Sea water samples	Southern Ocean, Antarctica III	48.0329 S	15.7856 W	-48.0329	-15.7856
460503704	JX526342	Alcanivorax	uncultured Alcanivorax sp.	Sea water samples	Southern Ocean, Antarctica III	48.0329 S	15.7856 W	-48.0329	-15.7856
460503728	JX526366	Alcanivorax	uncultured Alcanivorax sp.	Sea water samples	Southern Ocean, Antarctica III	48.0329 S	15.7856 W	-48.0329	-15.7856
460503787	JX526425	Alcanivorax	uncultured Alcanivorax sp.	Sea water samples	Southern Ocean, Antarctica III	48.0329 S	15.7856 W	-48.0329	-15.7856
460503830	JX526468	Alcanivorax	uncultured Alcanivorax sp.	Sea water samples	Southern Ocean, Antarctica III	48.0329 S	15.7856 W	-48.0329	-15.7856
460503883	JX526521	Alcanivorax	uncultured Alcanivorax sp.	Sea water samples	Southern Ocean, Antarctica III	48.0329 S	15.7856 W	-48.0329	-15.7856
460503884	JX526522	Alcanivorax	uncultured Alcanivorax sp.	Sea water samples	Southern Ocean, Antarctica III	48.0329 S	15.7856 W	-48.0329	-15.7856
460503890	JX526528	Alcanivorax	uncultured Alcanivorax sp.	Sea water samples	Southern Ocean, Antarctica III	48.0329 S	15.7856 W	-48.0329	-15.7856
460503925	JX526563	Alcanivorax	uncultured Alcanivorax sp.	Sea water samples	Southern Ocean, Antarctica III	48.0329 S	15.7856 W	-48.0329	-15.7856
460503932	JX526570	Alcanivorax	uncultured Alcanivorax sp.	Sea water samples	Southern Ocean, Antarctica III	48.0329 S	15.7856 W	-48.0329	-15.7856
460503945	JX526583	Alcanivorax	uncultured Alcanivorax sp.	Sea water samples	Southern Ocean, Antarctica III	48.0329 S	15.7856 W	-48.0329	-15.7856
460503957	JX526595	Alcanivorax	uncultured Alcanivorax sp.	Sea water samples	Southern Ocean, Antarctica III	48.0329 S	15.7856 W	-48.0329	-15.7856
460503966	JX526604	Alcanivorax	uncultured Alcanivorax sp.	Sea water samples	Southern Ocean, Antarctica III	48.0329 S	15.7856 W	-48.0329	-15.7856
460504003	JX526641	Alcanivorax	uncultured Alcanivorax sp.	Sea water samples	Southern Ocean, Antarctica III	48.0329 S	15.7856 W	-48.0329	-15.7856
460504014	JX526652	Alcanivorax	uncultured Alcanivorax sp.	Sea water samples	Southern Ocean, Antarctica III	48.0329 S	15.7856 W	-48.0329	-15.7856
460504035	JX526673	Alcanivorax	uncultured Alcanivorax sp.	Sea water samples	Southern Ocean, Antarctica III	48.0329 S	15.7856 W	-48.0329	-15.7856
460504036	JX526674	Alcanivorax	uncultured Alcanivorax sp.	Sea water samples	Southern Ocean, Antarctica III	48.0329 S	15.7856 W	-48.0329	-15.7856
460504038	JX526676	Alcanivorax	uncultured Alcanivorax sp.	Sea water samples	Southern Ocean, Antarctica III	48.0329 S	15.7856 W	-48.0329	-15.7856
460504040	JX526678	Alcanivorax	uncultured Alcanivorax sp.	Sea water samples	Southern Ocean, Antarctica III	48.0329 S	15.7856 W	-48.0329	-15.7856
460504043	JX526681	Alcanivorax	uncultured Alcanivorax sp.	Sea water samples	Southern Ocean, Antarctica III	48.0329 S	15.7856 W	-48.0329	-15.7856
460504050	JX526688	Alcanivorax	uncultured Alcanivorax sp.	Sea water samples	Southern Ocean, Antarctica III	48.0329 S	15.7856 W	-48.0329	-15.7856
460504055	JX526693	Alcanivorax	uncultured Alcanivorax sp.	Sea water samples	Southern Ocean, Antarctica III	48.0329 S	15.7856 W	-48.0329	-15.7856
460504057	JX526695	Alcanivorax	uncultured Alcanivorax sp.	Sea water samples	Southern Ocean, Antarctica III	48.0329 S	15.7856 W	-48.0329	-15.7856
460504065	JX526703	Alcanivorax	uncultured Alcanivorax sp.	Sea water samples	Southern Ocean, Antarctica III	48.0329 S	15.7856 W	-48.0329	-15.7856
460504067	JX526705	Alcanivorax	uncultured Alcanivorax sp.	Sea water samples	Southern Ocean, Antarctica III	48.0329 S	15.7856 W	-48.0329	-15.7856
460504069	JX526707	Alcanivorax	uncultured Alcanivorax sp.	Sea water samples	Southern Ocean, Antarctica III	48.0329 S	15.7856 W	-48.0329	-15.7856
460504071	JX526709	Alcanivorax	uncultured Alcanivorax sp.	Sea water samples	Southern Ocean, Antarctica III	48.0329 S	15.7856 W	-48.0329	-15.7856
460504077	JX526715	Alcanivorax	uncultured Alcanivorax sp.	Sea water samples	Southern Ocean, Antarctica III	48.0329 S	15.7856 W	-48.0329	-15.7856
460504093	JX526731	Alcanivorax	uncultured Alcanivorax sp.	Sea water samples	Southern Ocean, Antarctica III	48.0329 S	15.7856 W	-48.0329	-15.7856
460504097	JX526735	Alcanivorax	uncultured Alcanivorax sp.	Sea water samples	Southern Ocean, Antarctica III	48.0329 S	15.7856 W	-48.0329	-15.7856
460504098	JX526736	Alcanivorax	uncultured Alcanivorax sp.	Sea water samples	Southern Ocean, Antarctica III	48.0329 S	15.7856 W	-48.0329	-15.7856
460504102	JX526740	Alcanivorax	uncultured Alcanivorax sp.	Sea water samples	Southern Ocean, Antarctica III	48.0329 S	15.7856 W	-48.0329	-15.7856
460504108	JX526746	Alcanivorax	uncultured Alcanivorax sp.	Sea water samples	Southern Ocean, Antarctica III	48.0329 S	15.7856 W	-48.0329	-15.7856
460504114	JX526752	Alcanivorax	uncultured Alcanivorax sp.	Sea water samples	Southern Ocean, Antarctica III	48.0329 S	15.7856 W	-48.0329	-15.7856
460504122	JX526760	Alcanivorax	uncultured Alcanivorax sp.	Sea water samples	Southern Ocean, Antarctica III	48.0329 S	15.7856 W	-48.0329	-15.7856
460504130	JX526768	Alcanivorax	uncultured Alcanivorax sp.	Sea water samples	Southern Ocean, Antarctica III	48.0329 S	15.7856 W	-48.0329	-15.7856
460504138	JX526776	Alcanivorax	uncultured Alcanivorax sp.	Sea water samples	Southern Ocean, Antarctica III	48.0329 S	15.7856 W	-48.0329	-15.7856
460504141	JX526779	Alcanivorax	uncultured Alcanivorax sp.	Sea water samples	Southern Ocean, Antarctica III	48.0329 S	15.7856 W	-48.0329	-15.7856
460504143	JX526781	Alcanivorax	uncultured Alcanivorax sp.	Sea water samples	Southern Ocean, Antarctica III	48.0329 S	15.7856 W	-48.0329	-15.7856
460504150	JX526788	Alcanivorax	uncultured Alcanivorax sp.	Sea water samples	Southern Ocean, Antarctica III	48.0329 S	15.7856 W	-48.0329	-15.7856
460504151	JX526789	Alcanivorax	uncultured Alcanivorax sp.	Sea water samples	Southern Ocean, Antarctica III	48.0329 S	15.7856 W	-48.0329	-15.7856
460504155	JX526793	Alcanivorax	uncultured Alcanivorax sp.	Sea water samples	Southern Ocean, Antarctica III	48.0329 S	15.7856 W	-48.0329	-15.7856
460504166	JX526804	Alcanivorax	uncultured Alcanivorax sp.	Sea water samples	Southern Ocean, Antarctica III	48.0329 S	15.7856 W	-48.0329	-15.7856
460504167	JX526805	Alcanivorax	uncultured Alcanivorax sp.	Sea water samples	Southern Ocean, Antarctica III	48.0329 S	15.7856 W	-48.0329	-15.7856
460504172	JX526810	Alcanivorax	uncultured Alcanivorax sp.	Sea water samples	Southern Ocean, Antarctica III	48.0329 S	15.7856 W	-48.0329	-15.7856
460504178	JX526816	Alcanivorax	uncultured Alcanivorax sp.	Sea water samples	Southern Ocean, Antarctica III	48.0329 S	15.7856 W	-48.0329	-15.7856
460504187	JX526825	Alcanivorax	uncultured Alcanivorax sp.	Sea water samples	Southern Ocean, Antarctica III	48.0329 S	15.7856 W	-48.0329	-15.7856
460504194	JX526832	Alcanivorax	uncultured Alcanivorax sp.	Sea water samples	Southern Ocean, Antarctica III	48.0329 S	15.7856 W	-48.0329	-15.7856
460504206	JX526844	Alcanivorax	uncultured Alcanivorax sp.	Sea water samples	Southern Ocean, Antarctica III	48.0329 S	15.7856 W	-48.0329	-15.7856
460504207	JX526845	Alcanivorax	uncultured Alcanivorax sp.	Sea water samples	Southern Ocean, Antarctica III	48.0329 S	15.7856 W	-48.0329	-15.7856
460504208	JX526846	Alcanivorax	uncultured Alcanivorax sp.	Sea water samples	Southern Ocean, Antarctica III	48.0329 S	15.7856 W	-48.0329	-15.7856
460504210	JX526848	Alcanivorax	uncultured Alcanivorax sp.	Sea water samples	Southern Ocean, Antarctica III	48.0329 S	15.7856 W	-48.0329	-15.7856
460504214	JX526852	Alcanivorax	uncultured Alcanivorax sp.	Sea water samples	Southern Ocean, Antarctica III	48.0329 S	15.7856 W	-48.0329	-15.7856
460504224	JX526862	Alcanivorax	uncultured Alcanivorax sp.	Sea water samples	Southern Ocean, Antarctica III	48.0329 S	15.7856 W	-48.0329	-15.7856
460504234	JX526872	Alcanivorax	uncultured Alcanivorax sp.	Sea water samples	Southern Ocean, Antarctica III	48.0329 S	15.7856 W	-48.0329	-15.7856
460504243	JX526881	Alcanivorax	uncultured Alcanivorax sp.	Sea water samples	Southern Ocean, Antarctica III	48.0329 S	15.7856 W	-48.0329	-15.7856
460504246	JX526884	Alcanivorax	uncultured Alcanivorax sp.	Sea water samples	Southern Ocean, Antarctica III	48.0329 S	15.7856 W	-48.0329	-15.7856
460504247	JX526885	Alcanivorax	uncultured Alcanivorax sp.	Sea water samples	Southern Ocean, Antarctica III	48.0329 S	15.7856 W	-48.0329	-15.7856
460504248	JX526886	Alcanivorax	uncultured Alcanivorax sp.	Sea water samples	Southern Ocean, Antarctica III	48.0329 S	15.7856 W	-48.0329	-15.7856
460504257	JX526895	Alcanivorax	uncultured Alcanivorax sp.	Sea water samples	Southern Ocean, Antarctica III	48.0329 S	15.7856 W	-48.0329	-15.7856
460504258	JX526896	Alcanivorax	uncultured Alcanivorax sp.	Sea water samples	Southern Ocean, Antarctica III	48.0329 S	15.7856 W	-48.0329	-15.7856
460504263	JX526901	Alcanivorax	uncultured Alcanivorax sp.	Sea water samples	Southern Ocean, Antarctica III	48.0329 S	15.7856 W	-48.0329	-15.7856
460504264	JX526902	Alcanivorax	uncultured Alcanivorax sp.	Sea water samples	Southern Ocean, Antarctica III	48.0329 S	15.7856 W	-48.0329	-15.7856
460504265	JX526903	Alcanivorax	uncultured Alcanivorax sp.	Sea water samples	Southern Ocean, Antarctica III	48.0329 S	15.7856 W	-48.0329	-15.7856
460504266	JX526904	Alcanivorax	uncultured Alcanivorax sp.	Sea water samples	Southern Ocean, Antarctica III	48.0329 S	15.7856 W	-48.0329	-15.7856
460504267	JX526905	Alcanivorax	uncultured Alcanivorax sp.	Sea water samples	Southern Ocean, Antarctica III	48.0329 S	15.7856 W	-48.0329	-15.7856
460504268	JX526906	Alcanivorax	uncultured Alcanivorax sp.	Sea water samples	Southern Ocean, Antarctica III	48.0329 S	15.7856 W	-48.0329	-15.7856
460504270	JX526908	Alcanivorax	uncultured Alcanivorax sp.	Sea water samples	Southern Ocean, Antarctica III	48.0329 S	15.7856 W	-48.0329	-15.7856
460504271	JX526909	Alcanivorax	uncultured Alcanivorax sp.	Sea water samples	Southern Ocean, Antarctica III	48.0329 S	15.7856 W	-48.0329	-15.7856
460504272	JX526910	Alcanivorax	uncultured Alcanivorax sp.	Sea water samples	Southern Ocean, Antarctica III	48.0329 S	15.7856 W	-48.0329	-15.7856
460504273	JX526911	Alcanivorax	uncultured Alcanivorax sp.	Sea water samples	Southern Ocean, Antarctica III	48.0329 S	15.7856 W	-48.0329	-15.7856
460504274	JX526912	Alcanivorax	uncultured Alcanivorax sp.	Sea water samples	Southern Ocean, Antarctica III	48.0329 S	15.7856 W	-48.0329	-15.7856
460504275	JX526913	Alcanivorax	uncultured Alcanivorax sp.	Sea water samples	Southern Ocean, Antarctica III	48.0329 S	15.7856 W	-48.0329	-15.7856
460504276	JX526914	Alcanivorax	uncultured Alcanivorax sp.	Sea water samples	Southern Ocean, Antarctica III	48.0329 S	15.7856 W	-48.0329	-15.7856
460504279	JX526917	Alcanivorax	uncultured Alcanivorax sp.	Sea water samples	Southern Ocean, Antarctica III	48.0329 S	15.7856 W	-48.0329	-15.7856
460504280	JX526918	Alcanivorax	uncultured Alcanivorax sp.	Sea water samples	Southern Ocean, Antarctica III	48.0329 S	15.7856 W	-48.0329	-15.7856
460504283	JX526921	Alcanivorax	uncultured Alcanivorax sp.	Sea water samples	Southern Ocean, Antarctica III	48.0329 S	15.7856 W	-48.0329	-15.7856
460504290	JX526928	Alcanivorax	uncultured Alcanivorax sp.	Sea water samples	Southern Ocean, Antarctica III	48.0329 S	15.7856 W	-48.0329	-15.7856
460504311	JX526949	Alcanivorax	uncultured Alcanivorax sp.	Sea water samples	Southern Ocean, Antarctica III	48.0329 S	15.7856 W	-48.0329	-15.7856
460504312	JX526950	Alcanivorax	uncultured Alcanivorax sp.	Sea water samples	Southern Ocean, Antarctica III	48.0329 S	15.7856 W	-48.0329	-15.7856
460504313	JX526951	Alcanivorax	uncultured Alcanivorax sp.	Sea water samples	Southern Ocean, Antarctica III	48.0329 S	15.7856 W	-48.0329	-15.7856
460504314	JX526952	Alcanivorax	uncultured Alcanivorax sp.	Sea water samples	Southern Ocean, Antarctica III	48.0329 S	15.7856 W	-48.0329	-15.7856
460504315	JX526953	Alcanivorax	uncultured Alcanivorax sp.	Sea water samples	Southern Ocean, Antarctica III	48.0329 S	15.7856 W	-48.0329	-15.7856
460504316	JX526954	Alcanivorax	uncultured Alcanivorax sp.	Sea water samples	Southern Ocean, Antarctica III	48.0329 S	15.7856 W	-48.0329	-15.7856
460504317	JX526955	Alcanivorax	uncultured Alcanivorax sp.	Sea water samples	Southern Ocean, Antarctica III	48.0329 S	15.7856 W	-48.0329	-15.7856
460504318	JX526956	Alcanivorax	uncultured Alcanivorax sp.	Sea water samples	Southern Ocean, Antarctica III	48.0329 S	15.7856 W	-48.0329	-15.7856
460504319	JX526957	Alcanivorax	uncultured Alcanivorax sp.	Sea water samples	Southern Ocean, Antarctica III	48.0329 S	15.7856 W	-48.0329	-15.7856
460504320	JX526958	Alcanivorax	uncultured Alcanivorax sp.	Sea water samples	Southern Ocean, Antarctica III	48.0329 S	15.7856 W	-48.0329	-15.7856
460504321	JX526959	Alcanivorax	uncultured Alcanivorax sp.	Sea water samples	Southern Ocean, Antarctica III	48.0329 S	15.7856 W	-48.0329	-15.7856
460504322	JX526960	Alcanivorax	uncultured Alcanivorax sp.	Sea water samples	Southern Ocean, Antarctica III	48.0329 S	15.7856 W	-48.0329	-15.7856
460504323	JX526961	Alcanivorax	uncultured Alcanivorax sp.	Sea water samples	Southern Ocean, Antarctica III	48.0329 S	15.7856 W	-48.0329	-15.7856
460504324	JX526962	Alcanivorax	uncultured Alcanivorax sp.	Sea water samples	Southern Ocean, Antarctica III	48.0329 S	15.7856 W	-48.0329	-15.7856
460504325	JX526963	Alcanivorax	uncultured Alcanivorax sp.	Sea water samples	Southern Ocean, Antarctica III	48.0329 S	15.7856 W	-48.0329	-15.7856
460504326	JX526964	Alcanivorax	uncultured Alcanivorax sp.	Sea water samples	Southern Ocean, Antarctica III	48.0329 S	15.7856 W	-48.0329	-15.7856
460504327	JX526965	Alcanivorax	uncultured Alcanivorax sp.	Sea water samples	Southern Ocean, Antarctica III	48.0329 S	15.7856 W	-48.0329	-15.7856
460504328	JX526966	Alcanivorax	uncultured Alcanivorax sp.	Sea water samples	Southern Ocean, Antarctica III	48.0329 S	15.7856 W	-48.0329	-15.7856
460504329	JX526967	Alcanivorax	uncultured Alcanivorax sp.	Sea water samples	Southern Ocean, Antarctica III	48.0329 S	15.7856 W	-48.0329	-15.7856
460504330	JX526968	Alcanivorax	uncultured Alcanivorax sp.	Sea water samples	Southern Ocean, Antarctica III	48.0329 S	15.7856 W	-48.0329	-15.7856
460504331	JX526969	Alcanivorax	uncultured Alcanivorax sp.	Sea water samples	Southern Ocean, Antarctica III	48.0329 S	15.7856 W	-48.0329	-15.7856
460504443	JX527081	Alcanivorax	uncultured Alcanivorax sp.	Sea water samples	Southern Ocean, Antarctica III	48.0329 S	15.7856 W	-48.0329	-15.7856
441425476	KC139298	Alcanivorax	uncultured Alcanivorax sp.		Washington State, USA	48°14'27.5"N	122°54'19.0"W	48.241	-122.905
441425481	KC139303	Alcanivorax	uncultured Alcanivorax sp.		Washington State, USA	48°14'27.5"N	122°54'19.0"W	48.241	-122.905
1732634685	MN396168	Alcanivorax	Alcanivorax sp. AI178	Sea water	Pulau Korea, Pulau Pinang, Malaysia	5°24'00.4"N	100°14'51.2"E	5.4001	100.248	Gracilaria sp.
394997444	JX047102	Alcanivorax	uncultured Alcanivorax sp.	marine hot spring	Kalianda Island, Indonesia	5°44'07.4"S	105°32'12.6"E	-5.7354	105.537
1509875772	MK131049	Alcanivorax	Alcanivorax sp. ACBC092		Antarctic Ocean	50.987 S	72.0292 E	-50.987	72.0292
27464921	AF548762	Alcanivorax	uncultured Alcanivorax sp.	beach sediment	Somerset, United Kingdom	51°12'18.0"N	3°03'54.0"W	51.205	-3.065		15128509
27464922	AF548763	Alcanivorax	uncultured Alcanivorax sp.	beach sediment	Somerset, United Kingdom	51°12'18.0"N	3°03'54.0"W	51.205	-3.065		15128509
27464924	AF548765	Alcanivorax	uncultured Alcanivorax sp.	beach sediment	Somerset, United Kingdom	51°12'18.0"N	3°03'54.0"W	51.205	-3.065		15128509
692314094	LC003675	Alcanivorax	uncultured Alcanivorax sp.	sea ice	Okhotsk Sea, Atlantic Ocean	52°43'02.3"N	149°15'04.5"E	52.7173	149.251
219878132	NR_025271	Alcanivorax	Alcanivorax jadensis T9 T9	sediment	German North Sea coast (Jadebusen)	53°28'52.8"N	8°10'22.8"E	53.4813	8.17299		10319463
444439575	NR_074890	Alcanivorax	Alcanivorax borkumensis SK2	sea water/sediment samples	isle of Borkum (North Sea)	53°34'32.6"N	6°53'06.3"E	53.5757	6.88509		16878126
1134929624	KY508322	Alcanivorax	Alcanivorax jadensis HEX2	marine, environmental	United Kingdom: Scotland, FSC	55°44'49.4"N	4°54'20.8"W	55.7471	-4.90579
1134929625	KY508323	Alcanivorax	Alcanivorax jadensis HEX4	marine, environmental	United Kingdom: Scotland, FSC	55°44'49.4"N	4°54'20.8"W	55.7471	-4.90579
1134929626	KY508324	Alcanivorax	Alcanivorax borkumensis HEX5	marine, environmental	United Kingdom: Scotland, FSC	55°44'49.4"N	4°54'20.8"W	55.7471	-4.90579
1134929637	KY508335	Alcanivorax	Alcanivorax borkumensis CRO1	marine, environmental	United Kingdom: Scotland, FSC	55°44'49.4"N	4°54'20.8"W	55.7471	-4.90579
1134929638	KY508336	Alcanivorax	Alcanivorax borkumensis CRO10	marine, environmental	United Kingdom: Scotland, FSC	55°44'49.4"N	4°54'20.8"W	55.7471	-4.90579
576939927	KF815276	Alcanivorax	Alcanivorax borkumensis R09d-7		Bering Sea, Artic	56°13'24.1"N	178°34'36.8"W	56.2234	-178.577
98961335	DQ514306	Alcanivorax	Alcanivorax sp. BSs20190	Marine sediments	Artic Ocean	64°49'51.4"N	59°45'08.4"W	64.8309	-59.7523
154103716	EU016164	Alcanivorax	Alcanivorax sp. S11-B-1	deep-sea sediment	Artic Ocean	64°49'51.4"N	59°45'08.4"W	64.8309	-59.7523
410832960	JX844428	Alcanivorax	Alcanivorax sp. Ar-8 Ar-8	seawater	Prydz bay, Antarctic Ocean	68°39'33.0"S	74°59'54.5"E	-68.6592	74.9985
410832965	JX844433	Alcanivorax	Alcanivorax sp. Ar-17 Ar-17	seawater	Prydz bay, Antarctic Ocean	68°39'33.0"S	74°59'54.5"E	-68.6592	74.9985
410832973	JX844441	Alcanivorax	Alcanivorax sp. Ar-25B	seawater	Prydz bay, Antarctic Ocean	68°39'33.0"S	74°59'54.5"E	-68.6592	74.9985
410833023	JX844491	Alcanivorax	Alcanivorax sp. Ar-115	seawater	Prydz bay, Antarctic Ocean	68°39'33.0"S	74°59'54.5"E	-68.6592	74.9985
576939893	KF815242	Alcanivorax	Alcanivorax borkumensis BB05u-3		Chukchi Sea, Artic	69°11'28.3"N	171°26'36.6"W	69.1912	-171.443
343202692	NR_043106	Alcanivorax	Alcanivorax dieselolei B-5	deep sea sediment	Pacific nodule region A station, Pacific Ocean	7° 13′ 46″ N	153° 52′ 19″ W	7.22944	-153.872		15879252
50982260	AY683537	Alcanivorax	Alcanivorax dieselolei	deep sea sediment	Pacific nodule region A station, Pacific Ocean	7°13'46.0"N	153°52'19.0"W	7.22944	-153.872		15879252
50982261	AY683538	Alcanivorax	Alcanivorax dieselolei	deep sea sediment	Pacific nodule region A station, Pacific Ocean	7°13'46.0"N	153°52'19.0"W	7.22944	-153.872		15879252
50982262	AY683539	Alcanivorax	Alcanivorax dieselolei	oil contaminated surface water	Pacific nodule region A station, Pacific Ocean	7°13'46.0"N	153°52'19.0"W	7.22944	-153.872		15879252
528324029	KF317786	Alcanivorax	Alcanivorax sp. MBTD_CMFRI_Av01		southern coastal seawater of India	7°41'24.6"N	76°54'55.4"E	7.69016	76.9154		DOI: https://doi.org/10.3354/ame01815
1090964521	KY014426	Alcanivorax	Alcanivorax jadensis ACT103	sea water	southern coastal seawater of India	7°41'24.6"N	76°54'55.4"E	7.69016	76.9154
1497395813	MK100390	Alcanivorax	Alcanivorax sp. kknpp_3	seawater	southern coastal seawater of India	7°41'24.6"N	76°54'55.4"E	7.69016	76.9154
1520135398	MK214322	Alcanivorax	Alcanivorax sp. ACBC137	sea water	Antarctic Ocean	70.179 S	159.0796 W	-70.179	-159.08
1565944884	MK476664	Alcanivorax	Alcanivorax sp. R04-H5	sediment	Ross Sea, Antarctic Ocean	74°40'S	166°45'W	-74.6667	-166.75
379071763	JF313007	Alcanivorax	Alcanivorax sp. HC5-5 HC5-5	Arctic cyanobacterial mats	Ny-Ålesund township of Svalbard, Arctic	78°55′0″ N	11°56′0″ E	78.9167	11.9333		23053490
295918046	HM101169	Alcanivorax	Alcanivorax sp. AP.MSU10 AP.MSU10	gut of estuarine fish	India: Rajakkamagalam, Tamilnadu	8.1203 N	77.3774 E	8.1203	77.3774
297515962	HM133642	Alcanivorax	Alcanivorax sp. GI-CMST1 GI-CMST1	gut	India: Tamilnadu, Rajakkamangalam	8.1203 N	77.3774 E	8.1203	77.3774
542130966	KF545933	Alcanivorax	Alcanivorax dieselolei PPMAIO1A(1)	Coral reefs	Porto de Galinhas, Northeast Brazil, Atlantic Ocean	8°30’24’’S	34°59’52’’W	-8.50667	-34.9978	Palythoa caribaeorum	26132028
227460902	FJ218417	Alcanivorax	Alcanivorax dieselolei S10-8	surface seawater	Atlantic Ocean VI	8°31'56"N	38°31'96"W	8.53222	-38.5433		20148932
227460903	FJ218418	Alcanivorax	Alcanivorax dieselolei S10-12-2	surface seawater	Atlantic Ocean VI	8°31'56"N	38°31'96"W	8.53222	-38.5433		20148932
227460907	FJ218422	Alcanivorax	Alcanivorax borkumensis S10-17	surface seawater	Atlantic Ocean VI	8°31'56"N	38°31'96"W	8.53222	-38.5433		20148932
460082036	KC581863	Alcanivorax	uncultured Alcanivorax sp.	deep sea sediment	BN09, Alpha Ridge, Arctic Ocean	84,1868 N	167,1268 W	84.1868	-167.127
460082025	KC581852	Alcanivorax	uncultured Alcanivorax sp.		BN12, Chukchi Plateau, Arctic Ocean	84.1868 N	167.1268 W	84.1868	-167.127
460082041	KC581868	Alcanivorax	uncultured Alcanivorax sp.		BN12, Chukchi Plateau, Arctic Ocean	87.0712 N	170.4885 W	87.0712	-170.488
460082051	KC581878	Alcanivorax	uncultured Alcanivorax sp.		BN12, Chukchi Plateau, Arctic Ocean	87.0712 N	170.4885 W	87.0712	-170.488
464980452	KC565662	Alcanivorax	Alcanivorax borkumensis 25BN12L-13		BN12, Chukchi Plateau, Arctic Ocean	87.0712 N	170.4885 W	87.0712	-170.488
464980454	KC565664	Alcanivorax	Alcanivorax borkumensis 25BN12M-1		BN12, Chukchi Plateau, Arctic Ocean	87.0712 N	170.4885 W	87.0712	-170.488
920732102	KR012311	Alcanivorax	Alcanivorax sp. JXH-323 JXH-323	deep-sea sediment	Pacific Ocean: iron manganese nodule region	9°07'60.0"N	115°00'00.0"W	9.13332	-115
920732103	KR012312	Alcanivorax	Alcanivorax sp. JXH-324 JXH-324	deep-sea sediment	Pacific Ocean: iron manganese nodule region	9°07'60.0"N	115°00'00.0"W	9.13332	-115
190646096	EU816962	Alcanivorax	Alcanivorax sp. NIOB 406	Cochin back waters	Mandapam, India	9°15'07.4"N	79°07'33.6"E	9.25206	79.126
190646097	EU816963	Alcanivorax	Alcanivorax sp. NIOB 441	coastal waters	Mandapam, India	9°15'07.4"N	79°07'33.6"E	9.25206	79.126
927371649	KT428279	Alcanivorax	Alcanivorax sp. MMRF643 MMRF643	Mudbank	Alleppey, Kerala, India	9°29'23.7"N	76°18'59.1"E	9.48991	76.3164
56786131	AY700224	Alcanivorax	Alcanivorax sp. EPR 5	deep-sea hydrothermal vent	East Pacific Rise (EPR), Pacific Ocean	9°50′N	104°17′W	-20.4947	-114.736		15640191
56786132	AY700225	Alcanivorax	Alcanivorax sp. EPR 8	deep-sea hydrothermal vent	East Pacific Rise (EPR), Pacific Ocean	9°50′N	104°17′W	-20.4947	-114.736		15640191
37911849	AY394865	Alcanivorax	Alcanivorax sp. EPR 6	deep-sea hydrothermal vent, 9 degrees N EPR	East Pacific Rise (EPR), Pacific Ocean	9°50′N	104°17′W	-20.4947	-114.736
37911852	AY394868	Alcanivorax	Alcanivorax sp. EPR 10	deep-sea hydrothermal vent, 9 degrees N EPR	East Pacific Rise (EPR), Pacific Ocean	9°50′N	104°17′W	-20.4947	-114.736
37911859	AY394875	Alcanivorax	Alcanivorax sp. EPR 17	deep-sea hydrothermal vent, 9 degrees N EPR	East Pacific Rise (EPR), Pacific Ocean	9°50′N	104°17′W	-20.4947	-114.736
37911860	AY394876	Alcanivorax	Alcanivorax sp. EPR 19	deep-sea hydrothermal vent, 9 degrees N EPR	East Pacific Rise (EPR), Pacific Ocean	9°50′N	104°17′W	-20.4947	-114.736
37911861	AY394877	Alcanivorax	Alcanivorax sp. EPR 20	deep-sea hydrothermal vent, 9 degrees N EPR	East Pacific Rise (EPR), Pacific Ocean	9°50′N	104°17′W	-20.4947	-114.736
37911864	AY394880	Alcanivorax	Alcanivorax sp. EPR 27 W	deep-sea hydrothermal vent, 9 degrees N EPR	East Pacific Rise (EPR), Pacific Ocean	9°50′N	104°17′W	-20.4947	-114.736
48995462	AY394866	Alcanivorax	Alcanivorax sp. EPR 7	deep-sea hydrothermal vent, 9 degrees N EPR	East Pacific Rise (EPR), Pacific Ocean	9°50′N	104°17′W	-20.4947	-114.736
506971603	KC896386	Alcanivorax	Alcanivorax sp. EPR 147 EPR 147	deep-sea hydrothermal vent	East Pacific Rise (EPR), Pacific Ocean	9°50′N	104°17′W	-20.4947	-114.736
507848920	KC934966	Alcanivorax	Alcanivorax sp. EPR42 EPR42	deep-sea hydrothermal vent	East Pacific Rise (EPR), Pacific Ocean	9°50′N	104°17′W	-20.4947	-114.736
507848921	KC934967	Alcanivorax	Alcanivorax sp. EPR161 EPR161	deep-sea hydrothermal vent	East Pacific Rise (EPR), Pacific Ocean	9°50′N	104°17′W	-20.4947	-114.736
507848922	KC934968	Alcanivorax	Alcanivorax sp. EPR177	deep-sea hydrothermal vent	East Pacific Rise (EPR), Pacific Ocean	9°50′N	104°17′W	-20.4947	-114.736
507848923	KC934969	Alcanivorax	Alcanivorax sp. EPR180 EPR180	deep-sea hydrothermal vent	East Pacific Rise (EPR), Pacific Ocean	9°50′N	104°17′W	-20.4947	-114.736
507848924	KC934970	Alcanivorax	Alcanivorax sp. EPR182	deep-sea hydrothermal vent	East Pacific Rise (EPR), Pacific Ocean	9°50′N	104°17′W	-20.4947	-114.736
507848925	KC934971	Alcanivorax	Alcanivorax sp. EPR43 EPR43	deep-sea hydrothermal vent	East Pacific Rise (EPR), Pacific Ocean	9°50′N	104°17′W	-20.4947	-114.736
507848926	KC934972	Alcanivorax	Alcanivorax sp. EPR179	deep-sea hydrothermal vent	East Pacific Rise (EPR), Pacific Ocean	9°50′N	104°17′W	-20.4947	-114.736
507848927	KC934973	Alcanivorax	Alcanivorax sp. EPR170 EPR170	deep-sea hydrothermal vent	East Pacific Rise (EPR), Pacific Ocean	9°50′N	104°17′W	-20.4947	-114.736
507848928	KC934974	Alcanivorax	Alcanivorax sp. EPR159 EPR159	deep-sea hydrothermal vent	East Pacific Rise (EPR), Pacific Ocean	9°50′N	104°17′W	-20.4947	-114.736
50957188	AY588956	Alcanivorax	uncultured Alcanivorax sp.	Pacific Ocean deep sea sediment	Pacific Ocean	9°57'09.1"S	124°27'05.0"W	-9.95253	-124.451
1018446040	KX015947	Alcanivorax	Alcanivorax marinus MMRF977	Cochin Estuary particulate matter	Cochin Estuary, India	9°57'33.7"N	76°13'21.5"E	9.95935	76.2226
1342387151	MG930070	Alcanivorax	Alcanivorax sp. JCM 41	coastal area	Fort Kochi,India	9°57'41.3"N	76°13'30.7"E	9.96147	76.2252
961554991	NR_133958	Alcanivorax	Alcanivorax xenomutans JC109	sediment sample	India: Tamil Nadu, Ramnad	9º16’N	79º 5’	9.2667	79.01		25061066
50727374	AY576775	Alcanivorax	Alcanivorax sp. 17X/A02/242a		Blanes Bay Microbial Observatory (Mediterranean Sea)			40.6667	2.8		16151115
673537878	KM277110	Alcanivorax	uncultured Alcanivorax sp.	seawater	Blanes Bay Microbial Observatory (Mediterranean Sea)			40.6667	2.8		26032602
673538061	KM277293	Alcanivorax	uncultured Alcanivorax sp.	seawater	Blanes Bay Microbial Observatory (Mediterranean Sea)			40.6667	2.8		26032602
167508005	EU440952	Alcanivorax	Alcanivorax venustensis PR51-8	deep-sea water	IR-CTD5, SWIR, Indian Ocean			-31.1183	58.15		26379634
167508006	EU440953	Alcanivorax	Alcanivorax venustensis 2PR54-12	deep-sea water	IR-CTD5, SWIR, Indian Ocean			-31.1183	58.15		26379634
167508007	EU440954	Alcanivorax	Alcanivorax sp. 2PR511-6 2PR511-6	deep-sea water	IR-CTD5, SWIR, Indian Ocean			-31.1183	58.15		26379634
167508043	EU440990	Alcanivorax	Alcanivorax dieselolei PR56-2	deep-sea water	IR-CTD5, SWIR, Indian Ocean			-31.1183	58.15		26379634
167508046	EU440993	Alcanivorax	Alcanivorax venustensis 2PR57-5	deep-sea water	IR-CTD5, SWIR, Indian Ocean			-31.1183	58.15		26379634
167508049	EU440996	Alcanivorax	Alcanivorax venustensis PR54-10	deep-sea water	IR-CTD5, SWIR, Indian Ocean			-31.1183	58.15		26379634
1417961833	MH560355	Marinobacter	Marinobacter sp.	Antarctic surface seawater	Byers Peninsula, Antarctic Ocean	62°40′09.9”S	61°09′04”W	-62.6694	-61.1511			First evidence of extracellular polymeric substance production by a cold-adapted Marinobacter isolate from Antarctic seawater	Lo Giudice,A.
110826275	DQ768667	Marinobacter	Marinobacter bryozoorum		MAR-C2, Middle Atlantic Ridge, Atlantic Ocean	0°08'25.2"N	24°23'37.8"W	0.140333	-24.3938		18445026	Biodiversity of polycyclic aromatic hydrocarbon-degrading bacteria from deep sea sediments of the Middle Atlantic Ridge	Cui,Z. Lai,Q. Dong,C. Shao,Z.
110826273	DQ768665	Marinobacter	Marinobacter sp. MARC4A3		MAR-C2, Middle Atlantic Ridge, Atlantic Ocean	0°08'25.2"N	24°23'37.8"W	0.140333	-24.3938		18445026	Biodiversity of polycyclic aromatic hydrocarbon-degrading bacteria from deep sea sediments of the Middle Atlantic Ridge	Cui,Z. Lai,Q. Dong,C. Shao,Z.
110826266	DQ768658	Marinobacter	Marinobacter alkaliphilus		MAR-C2, Middle Atlantic Ridge, Atlantic Ocean	0°08'25.2"N	24°23'37.8"W	0.140333	-24.3938		18445026	Biodiversity of polycyclic aromatic hydrocarbon-degrading bacteria from deep sea sediments of the Middle Atlantic Ridge	Cui,Z. Lai,Q. Dong,C. Shao,Z.
110826263	DQ768655	Marinobacter	Marinobacter vinifirmus		MAR-C2, Middle Atlantic Ridge, Atlantic Ocean	0°08'25.2"N	24°23'37.8"W	0.140333	-24.3938		18445026	Biodiversity of polycyclic aromatic hydrocarbon-degrading bacteria from deep sea sediments of the Middle Atlantic Ridge	Cui,Z. Lai,Q. Dong,C. Shao,Z.
110826260	DQ768652	Marinobacter	Marinobacter vinifirmus		MAR-C2, Middle Atlantic Ridge, Atlantic Ocean	0°08'25.2"N	24°23'37.8"W	0.140333	-24.3938		18445026	Biodiversity of polycyclic aromatic hydrocarbon-degrading bacteria from deep sea sediments of the Middle Atlantic Ridge	Cui,Z. Lai,Q. Dong,C. Shao,Z.
110826249	DQ768641	Marinobacter	Marinobacter sp. MARC2C-K		MAR-C2, Middle Atlantic Ridge, Atlantic Ocean	0°08'25.2"N	24°23'37.8"W	0.140333	-24.3938		18445026	Biodiversity of polycyclic aromatic hydrocarbon-degrading bacteria from deep sea sediments of the Middle Atlantic Ridge	Cui,Z. Lai,Q. Dong,C. Shao,Z.
110826246	DQ768638	Marinobacter	Marinobacter hydrocarbonoclasticus		MAR-C2, Middle Atlantic Ridge, Atlantic Ocean	0°08'25.2"N	24°23'37.8"W	0.140333	-24.3938		18445026	Biodiversity of polycyclic aromatic hydrocarbon-degrading bacteria from deep sea sediments of the Middle Atlantic Ridge	Cui,Z. Lai,Q. Dong,C. Shao,Z.
110826243	DQ768635	Marinobacter	Marinobacter sp. MARC4V		MAR-C2, Middle Atlantic Ridge, Atlantic Ocean	0°08'25.2"N	24°23'37.8"W	0.140333	-24.3938		18445026	Biodiversity of polycyclic aromatic hydrocarbon-degrading bacteria from deep sea sediments of the Middle Atlantic Ridge	Cui,Z. Lai,Q. Dong,C. Shao,Z.
110826242	DQ768634	Marinobacter	Marinobacter sp. MARC4S		MAR-C2, Middle Atlantic Ridge, Atlantic Ocean	0°08'25.2"N	24°23'37.8"W	0.140333	-24.3938		18445026	Biodiversity of polycyclic aromatic hydrocarbon-degrading bacteria from deep sea sediments of the Middle Atlantic Ridge	Cui,Z. Lai,Q. Dong,C. Shao,Z.
110826232	DQ768624	Marinobacter	Marinobacter bryozoorum		MAR-C2, Middle Atlantic Ridge, Atlantic Ocean	0°08'25.2"N	24°23'37.8"W	0.140333	-24.3938		18445026	Biodiversity of polycyclic aromatic hydrocarbon-degrading bacteria from deep sea sediments of the Middle Atlantic Ridge	Cui,Z. Lai,Q. Dong,C. Shao,Z.
1061718030	KX774203	Marinobacter	Marinobacter sp.	Ocean eastern jetty water, Lakshadweep	Lakshadweep India, Lacadive Sea, Indian Ocean	10°20'51.8"N	72°52'18.5"E	10.3477	72.8718			Direct Submission	Mishra,S. Kumar,B. Gautam,H.K.
228716433	NR_027551	Marinobacter	Marinobacter hydrocarbonoclasticus VT8	Coast sea water	Vung Tau, Vietnam	10°25'07.3"N	107°06'30.5"E	10.4187	107.108		10319457	Marinobacter aquaeolei sp. nov., a halophilic bacterium isolated from a Vietnamese oil-producing well	Huu,N.B. Denner,E.B. Ha,D.T. Wanner,G. Stan-Lotter,H.
1341122308	MG421012	Marinobacter	Marinobacter lipolyticus	biofilm of boat hull	Karaikal Fishing Harbour, Puducherry, Bay of Bengal, India	10°54'42.7"N	79°50'39.8"E	10.9119	79.8444			Biofilm forming marine bacterium isolated from boat hull of Karaikal fishing harbour, Puducherry, India	Senthil Balan,S. Mani,P. Ganesh Kumar,C.
261871078	GU059907	Marinobacter	Marinobacter sp. EMB6	sea water	Calicut, Kerala, Cochin Estuary,	11°15'11.6"N	75°45'48.4"E	11.2532	75.7634			Direct Submission	Kumar,S. George,B. Sharma,N. Kapoor,S. Khare,S.K.
319768694	HQ671201	Marinobacter	Marinobacter sp. CDN8	brackishwater shrimp culture pond sediment	Cudallore, Tamilnadu, Bay of Bengal, India	11°44'12.4"N	79°48'48.1"E	11.7368	79.8134			Genetic and physiological characterization of denitrifying bacteria from brackishwater shrimp culture ponds of India	Dineshkumar,N. Saravanakumar,C. Vasanth,M. Muralidhar,M. Alavandi,S.V.
319768693	HQ671200	Marinobacter	Marinobacter sp. CDN7	brackishwater shrimp culture pond sediment	Cudallore, Tamilnadu, Bay of Bengal, India	11°44'12.4"N	79°48'48.1"E	11.7368	79.8134			Genetic and physiological characterization of denitrifying bacteria from brackishwater shrimp culture ponds of India	Dineshkumar,N. Saravanakumar,C. Vasanth,M. Muralidhar,M. Alavandi,S.V.
1433046616	MH660347	Marinobacter	Marinobacter flavimaris	OMZ water column	Arabian Sea, India	12°01'13.0"N	64°14'50.3"E	12.0203	64.2473			Denitrifying bacteria from Arabian Sea OMZ	Damare,S.R. Mulla,A.B. Meena,R.M. Fernandes,G.L.
1433046615	MH660346	Marinobacter	Marinobacter flavimaris	OMZ water column	Arabian Sea, India	12°01'13.0"N	64°14'50.3"E	12.0203	64.2473			Denitrifying bacteria from Arabian Sea OMZ	Damare,S.R. Mulla,A.B. Meena,R.M. Fernandes,G.L.
1433046614	MH660345	Marinobacter	Marinobacter algicola	OMZ water column	Arabian Sea, India	12°01'13.0"N	64°14'50.3"E	12.0203	64.2473			Denitrifying bacteria from Arabian Sea OMZ	Damare,S.R. Mulla,A.B. Meena,R.M. Fernandes,G.L.
1433046613	MH660344	Marinobacter	Marinobacter alkaliphilus	OMZ water column	Arabian Sea, India	12°01'13.0"N	64°14'50.3"E	12.0203	64.2473			Denitrifying bacteria from Arabian Sea OMZ	Damare,S.R. Mulla,A.B. Meena,R.M. Fernandes,G.L.
1433046612	MH660343	Marinobacter	Marinobacter alkaliphilus	OMZ water column	Arabian Sea, India	12°01'13.0"N	64°14'50.3"E	12.0203	64.2473			Denitrifying bacteria from Arabian Sea OMZ	Damare,S.R. Mulla,A.B. Meena,R.M. Fernandes,G.L.
1433046611	MH660342	Marinobacter	Marinobacter alkaliphilus	OMZ water column	Arabian Sea, India	12°01'13.0"N	64°14'50.3"E	12.0203	64.2473			Denitrifying bacteria from Arabian Sea OMZ	Damare,S.R. Mulla,A.B. Meena,R.M. Fernandes,G.L.
1433046610	MH660341	Marinobacter	Marinobacter hydrocarbonoclasticus	OMZ water column	Arabian Sea, India	12°01'13.0"N	64°14'50.3"E	12.0203	64.2473			Denitrifying bacteria from Arabian Sea OMZ	Damare,S.R. Mulla,A.B. Meena,R.M. Fernandes,G.L.
1433046609	MH660340	Marinobacter	Marinobacter hydrocarbonoclasticus	OMZ water column	Arabian Sea, India	12°01'13.0"N	64°14'50.3"E	12.0203	64.2473			Denitrifying bacteria from Arabian Sea OMZ	Damare,S.R. Mulla,A.B. Meena,R.M. Fernandes,G.L.
1433046608	MH660339	Marinobacter	Marinobacter hydrocarbonoclasticus	OMZ water column	Arabian Sea, India	12°01'13.0"N	64°14'50.3"E	12.0203	64.2473			Denitrifying bacteria from Arabian Sea OMZ	Damare,S.R. Mulla,A.B. Meena,R.M. Fernandes,G.L.
1433046607	MH660338	Marinobacter	Marinobacter hydrocarbonoclasticus	OMZ water column	Arabian Sea, India	12°01'13.0"N	64°14'50.3"E	12.0203	64.2473			Denitrifying bacteria from Arabian Sea OMZ	Damare,S.R. Mulla,A.B. Meena,R.M. Fernandes,G.L.
1433046606	MH660337	Marinobacter	Marinobacter hydrocarbonoclasticus	OMZ water column	Arabian Sea, India	12°01'13.0"N	64°14'50.3"E	12.0203	64.2473			Denitrifying bacteria from Arabian Sea OMZ	Damare,S.R. Mulla,A.B. Meena,R.M. Fernandes,G.L.
1433046605	MH660336	Marinobacter	Marinobacter hydrocarbonoclasticus	OMZ water column	Arabian Sea, India	12°01'13.0"N	64°14'50.3"E	12.0203	64.2473			Denitrifying bacteria from Arabian Sea OMZ	Damare,S.R. Mulla,A.B. Meena,R.M. Fernandes,G.L.
1433046604	MH660335	Marinobacter	Marinobacter hydrocarbonoclasticus	OMZ water column	Arabian Sea, India	12°01'13.0"N	64°14'50.3"E	12.0203	64.2473			Denitrifying bacteria from Arabian Sea OMZ	Damare,S.R. Mulla,A.B. Meena,R.M. Fernandes,G.L.
1433046603	MH660334	Marinobacter	Marinobacter hydrocarbonoclasticus	OMZ water column	Arabian Sea, India	12°01'13.0"N	64°14'50.3"E	12.0203	64.2473			Denitrifying bacteria from Arabian Sea OMZ	Damare,S.R. Mulla,A.B. Meena,R.M. Fernandes,G.L.
1433046602	MH660333	Marinobacter	Marinobacter hydrocarbonoclasticus	OMZ water column	Arabian Sea, India	12°01'13.0"N	64°14'50.3"E	12.0203	64.2473			Denitrifying bacteria from Arabian Sea OMZ	Damare,S.R. Mulla,A.B. Meena,R.M. Fernandes,G.L.
1433046601	MH660332	Marinobacter	Marinobacter hydrocarbonoclasticus	OMZ water column	Arabian Sea, India	12°01'13.0"N	64°14'50.3"E	12.0203	64.2473			Denitrifying bacteria from Arabian Sea OMZ	Damare,S.R. Mulla,A.B. Meena,R.M. Fernandes,G.L.
1433046600	MH660331	Marinobacter	Marinobacter hydrocarbonoclasticus	OMZ water column	Arabian Sea, India	12°01'13.0"N	64°14'50.3"E	12.0203	64.2473			Denitrifying bacteria from Arabian Sea OMZ	Damare,S.R. Mulla,A.B. Meena,R.M. Fernandes,G.L.
1433046599	MH660330	Marinobacter	Marinobacter hydrocarbonoclasticus	OMZ water column	Arabian Sea, India	12°01'13.0"N	64°14'50.3"E	12.0203	64.2473			Denitrifying bacteria from Arabian Sea OMZ	Damare,S.R. Mulla,A.B. Meena,R.M. Fernandes,G.L.
1433046598	MH660329	Marinobacter	Marinobacter hydrocarbonoclasticus	OMZ water column	Arabian Sea, India	12°01'13.0"N	64°14'50.3"E	12.0203	64.2473			Denitrifying bacteria from Arabian Sea OMZ	Damare,S.R. Mulla,A.B. Meena,R.M. Fernandes,G.L.
1433046597	MH660328	Marinobacter	Marinobacter hydrocarbonoclasticus	OMZ water column	Arabian Sea, India	12°01'13.0"N	64°14'50.3"E	12.0203	64.2473			Denitrifying bacteria from Arabian Sea OMZ	Damare,S.R. Mulla,A.B. Meena,R.M. Fernandes,G.L.
1433046596	MH660327	Marinobacter	Marinobacter hydrocarbonoclasticus	OMZ water column	Arabian Sea, India	12°01'13.0"N	64°14'50.3"E	12.0203	64.2473			Denitrifying bacteria from Arabian Sea OMZ	Damare,S.R. Mulla,A.B. Meena,R.M. Fernandes,G.L.
1433046595	MH660326	Marinobacter	Marinobacter hydrocarbonoclasticus	OMZ water column	Arabian Sea, India	12°01'13.0"N	64°14'50.3"E	12.0203	64.2473			Denitrifying bacteria from Arabian Sea OMZ	Damare,S.R. Mulla,A.B. Meena,R.M. Fernandes,G.L.
1433046594	MH660325	Marinobacter	Marinobacter hydrocarbonoclasticus	OMZ water column	Arabian Sea, India	12°01'13.0"N	64°14'50.3"E	12.0203	64.2473			Denitrifying bacteria from Arabian Sea OMZ	Damare,S.R. Mulla,A.B. Meena,R.M. Fernandes,G.L.
1433046593	MH660324	Marinobacter	Marinobacter hydrocarbonoclasticus	OMZ water column	Arabian Sea, India	12°01'13.0"N	64°14'50.3"E	12.0203	64.2473			Denitrifying bacteria from Arabian Sea OMZ	Damare,S.R. Mulla,A.B. Meena,R.M. Fernandes,G.L.
1383503166	MH255516	Marinobacter	Marinobacter salsuginis	OMZ water column	Arabian Sea, India	12°01'13.0"N	64°14'50.3"E	12.0203	64.2473			Culturable bacterial diversity from OMZ of Arabian Sea	Damare,S.R. Menezes,L.D. Fernandes,G.L. Meena,R.M.
1383503162	MH255512	Marinobacter	Marinobacter salsuginis	OMZ water column	Arabian Sea, India	12°01'13.0"N	64°14'50.3"E	12.0203	64.2473			Culturable bacterial diversity from OMZ of Arabian Sea	Damare,S.R. Menezes,L.D. Fernandes,G.L. Meena,R.M.
1383503159	MH255509	Marinobacter	Marinobacter halophilus	OMZ water column	Arabian Sea, India	12°01'13.0"N	64°14'50.3"E	12.0203	64.2473			Culturable bacterial diversity from OMZ of Arabian Sea	Damare,S.R. Menezes,L.D. Fernandes,G.L. Meena,R.M.
1383503151	MH255501	Marinobacter	Marinobacter algicola	OMZ water column	Arabian Sea, India	12°01'13.0"N	64°14'50.3"E	12.0203	64.2473			Culturable bacterial diversity from OMZ of Arabian Sea	Damare,S.R. Menezes,L.D. Fernandes,G.L. Meena,R.M.
1383503150	MH255500	Marinobacter	Marinobacter excellens	OMZ water column	Arabian Sea, India	12°01'13.0"N	64°14'50.3"E	12.0203	64.2473			Culturable bacterial diversity from OMZ of Arabian Sea	Damare,S.R. Menezes,L.D. Fernandes,G.L. Meena,R.M.
1383503139	MH255489	Marinobacter	Marinobacter alkaliphilus	OMZ water column	Arabian Sea, India	12°01'13.0"N	64°14'50.3"E	12.0203	64.2473			Culturable bacterial diversity from OMZ of Arabian Sea	Damare,S.R. Menezes,L.D. Fernandes,G.L. Meena,R.M.
1383503116	MH255466	Marinobacter	Marinobacter salinus	OMZ water column	Arabian Sea, India	12°01'13.0"N	64°14'50.3"E	12.0203	64.2473			Culturable bacterial diversity from OMZ of Arabian Sea	Damare,S.R. Menezes,L.D. Fernandes,G.L. Meena,R.M.
1383503113	MH255463	Marinobacter	Marinobacter salsuginis	OMZ water column	Arabian Sea, India	12°01'13.0"N	64°14'50.3"E	12.0203	64.2473			Culturable bacterial diversity from OMZ of Arabian Sea	Damare,S.R. Menezes,L.D. Fernandes,G.L. Meena,R.M.
1383503104	MH255454	Marinobacter	Marinobacter salarius	OMZ water column	Arabian Sea, India	12°01'13.0"N	64°14'50.3"E	12.0203	64.2473			Culturable bacterial diversity from OMZ of Arabian Sea	Damare,S.R. Menezes,L.D. Fernandes,G.L. Meena,R.M.
1383503103	MH255453	Marinobacter	Marinobacter salarius	OMZ water column	Arabian Sea, India	12°01'13.0"N	64°14'50.3"E	12.0203	64.2473			Culturable bacterial diversity from OMZ of Arabian Sea	Damare,S.R. Menezes,L.D. Fernandes,G.L. Meena,R.M.
1383503101	MH255451	Marinobacter	Marinobacter salsuginis	OMZ water column	Arabian Sea, India	12°01'13.0"N	64°14'50.3"E	12.0203	64.2473			Culturable bacterial diversity from OMZ of Arabian Sea	Damare,S.R. Menezes,L.D. Fernandes,G.L. Meena,R.M.
1383503091	MH255441	Marinobacter	Marinobacter salsuginis	OMZ water column	Arabian Sea, India	12°01'13.0"N	64°14'50.3"E	12.0203	64.2473			Culturable bacterial diversity from OMZ of Arabian Sea	Damare,S.R. Menezes,L.D. Fernandes,G.L. Meena,R.M.
1383503088	MH255438	Marinobacter	Marinobacter salsuginis	OMZ water column	Arabian Sea, India	12°01'13.0"N	64°14'50.3"E	12.0203	64.2473			Culturable bacterial diversity from OMZ of Arabian Sea	Damare,S.R. Menezes,L.D. Fernandes,G.L. Meena,R.M.
1383503085	MH255435	Marinobacter	Marinobacter confluentis	OMZ water column	Arabian Sea, India	12°01'13.0"N	64°14'50.3"E	12.0203	64.2473			Culturable bacterial diversity from OMZ of Arabian Sea	Damare,S.R. Menezes,L.D. Fernandes,G.L. Meena,R.M.
1383503078	MH255428	Marinobacter	Marinobacter salsuginis	OMZ water column	Arabian Sea, India	12°01'13.0"N	64°14'50.3"E	12.0203	64.2473			Culturable bacterial diversity from OMZ of Arabian Sea	Damare,S.R. Menezes,L.D. Fernandes,G.L. Meena,R.M.
1383503073	MH255423	Marinobacter	Marinobacter confluentis	OMZ water column	Arabian Sea, India	12°01'13.0"N	64°14'50.3"E	12.0203	64.2473			Culturable bacterial diversity from OMZ of Arabian Sea	Damare,S.R. Menezes,L.D. Fernandes,G.L. Meena,R.M.
1383503071	MH255421	Marinobacter	Marinobacter salsuginis	OMZ water column	Arabian Sea, India	12°01'13.0"N	64°14'50.3"E	12.0203	64.2473			Culturable bacterial diversity from OMZ of Arabian Sea	Damare,S.R. Menezes,L.D. Fernandes,G.L. Meena,R.M.
1383503065	MH255415	Marinobacter	Marinobacter salarius	OMZ water column	Arabian Sea, India	12°01'13.0"N	64°14'50.3"E	12.0203	64.2473			Culturable bacterial diversity from OMZ of Arabian Sea	Damare,S.R. Menezes,L.D. Fernandes,G.L. Meena,R.M.
1383503064	MH255414	Marinobacter	Marinobacter salarius	OMZ water column	Arabian Sea, India	12°01'13.0"N	64°14'50.3"E	12.0203	64.2473			Culturable bacterial diversity from OMZ of Arabian Sea	Damare,S.R. Menezes,L.D. Fernandes,G.L. Meena,R.M.
1383503063	MH255413	Marinobacter	Marinobacter salsuginis	OMZ water column	Arabian Sea, India	12°01'13.0"N	64°14'50.3"E	12.0203	64.2473			Culturable bacterial diversity from OMZ of Arabian Sea	Damare,S.R. Menezes,L.D. Fernandes,G.L. Meena,R.M.
1383503061	MH255411	Marinobacter	Marinobacter hydrocarbonoclasticus	OMZ water column	Arabian Sea, India	12°01'13.0"N	64°14'50.3"E	12.0203	64.2473			Culturable bacterial diversity from OMZ of Arabian Sea	Damare,S.R. Menezes,L.D. Fernandes,G.L. Meena,R.M.
1383503052	MH255402	Marinobacter	Marinobacter salsuginis	OMZ water column	Arabian Sea, India	12°01'13.0"N	64°14'50.3"E	12.0203	64.2473			Culturable bacterial diversity from OMZ of Arabian Sea	Damare,S.R. Menezes,L.D. Fernandes,G.L. Meena,R.M.
1383503050	MH255400	Marinobacter	Marinobacter salsuginis	OMZ water column	Arabian Sea, India	12°01'13.0"N	64°14'50.3"E	12.0203	64.2473			Culturable bacterial diversity from OMZ of Arabian Sea	Damare,S.R. Menezes,L.D. Fernandes,G.L. Meena,R.M.
1383503044	MH255394	Marinobacter	Marinobacter algicola	OMZ water column	Arabian Sea, India	12°01'13.0"N	64°14'50.3"E	12.0203	64.2473			Culturable bacterial diversity from OMZ of Arabian Sea	Damare,S.R. Menezes,L.D. Fernandes,G.L. Meena,R.M.
1383503039	MH255389	Marinobacter	Marinobacter hydrocarbonoclasticus	OMZ water column	Arabian Sea, India	12°01'13.0"N	64°14'50.3"E	12.0203	64.2473			Culturable bacterial diversity from OMZ of Arabian Sea	Damare,S.R. Menezes,L.D. Fernandes,G.L. Meena,R.M.
1383503023	MH255373	Marinobacter	Marinobacter salsuginis	OMZ water column	Arabian Sea, India	12°01'13.0"N	64°14'50.3"E	12.0203	64.2473			Culturable bacterial diversity from OMZ of Arabian Sea	Damare,S.R. Menezes,L.D. Fernandes,G.L. Meena,R.M.
1383503021	MH255371	Marinobacter	Marinobacter hydrocarbonoclasticus	OMZ water column	Arabian Sea, India	12°01'13.0"N	64°14'50.3"E	12.0203	64.2473			Culturable bacterial diversity from OMZ of Arabian Sea	Damare,S.R. Menezes,L.D. Fernandes,G.L. Meena,R.M.
1383503017	MH255367	Marinobacter	Marinobacter hydrocarbonoclasticus	OMZ water column	Arabian Sea, India	12°01'13.0"N	64°14'50.3"E	12.0203	64.2473			Culturable bacterial diversity from OMZ of Arabian Sea	Damare,S.R. Menezes,L.D. Fernandes,G.L. Meena,R.M.
1383503008	MH255358	Marinobacter	Marinobacter salarius	OMZ water column	Arabian Sea, India	12°01'13.0"N	64°14'50.3"E	12.0203	64.2473			Culturable bacterial diversity from OMZ of Arabian Sea	Damare,S.R. Menezes,L.D. Fernandes,G.L. Meena,R.M.
1383503007	MH255357	Marinobacter	Marinobacter algicola	OMZ water column	Arabian Sea, India	12°01'13.0"N	64°14'50.3"E	12.0203	64.2473			Culturable bacterial diversity from OMZ of Arabian Sea	Damare,S.R. Menezes,L.D. Fernandes,G.L. Meena,R.M.
1383503006	MH255356	Marinobacter	Marinobacter algicola	OMZ water column	Arabian Sea, India	12°01'13.0"N	64°14'50.3"E	12.0203	64.2473			Culturable bacterial diversity from OMZ of Arabian Sea	Damare,S.R. Menezes,L.D. Fernandes,G.L. Meena,R.M.
1383503005	MH255355	Marinobacter	Marinobacter salarius	OMZ water column	Arabian Sea, India	12°01'13.0"N	64°14'50.3"E	12.0203	64.2473			Culturable bacterial diversity from OMZ of Arabian Sea	Damare,S.R. Menezes,L.D. Fernandes,G.L. Meena,R.M.
1383502981	MH255331	Marinobacter	Marinobacter salsuginis	OMZ water column	Arabian Sea, India	12°01'13.0"N	64°14'50.3"E	12.0203	64.2473			Culturable bacterial diversity from OMZ of Arabian Sea	Damare,S.R. Menezes,L.D. Fernandes,G.L. Meena,R.M.
1383502977	MH255327	Marinobacter	Marinobacter hydrocarbonoclasticus	OMZ water column	Arabian Sea, India	12°01'13.0"N	64°14'50.3"E	12.0203	64.2473			Culturable bacterial diversity from OMZ of Arabian Sea	Damare,S.R. Menezes,L.D. Fernandes,G.L. Meena,R.M.
1383502972	MH255322	Marinobacter	Marinobacter shengliensis	OMZ water column	Arabian Sea, India	12°01'13.0"N	64°14'50.3"E	12.0203	64.2473			Culturable bacterial diversity from OMZ of Arabian Sea	Damare,S.R. Menezes,L.D. Fernandes,G.L. Meena,R.M.
1383502969	MH255319	Marinobacter	Marinobacter hydrocarbonoclasticus	OMZ water column	Arabian Sea, India	12°01'13.0"N	64°14'50.3"E	12.0203	64.2473			Culturable bacterial diversity from OMZ of Arabian Sea	Damare,S.R. Menezes,L.D. Fernandes,G.L. Meena,R.M.
1383502965	MH255315	Marinobacter	Marinobacter algicola	OMZ water column	Arabian Sea, India	12°01'13.0"N	64°14'50.3"E	12.0203	64.2473			Culturable bacterial diversity from OMZ of Arabian Sea	Damare,S.R. Menezes,L.D. Fernandes,G.L. Meena,R.M.
1383502953	MH255303	Marinobacter	Marinobacter salsuginis	OMZ water column	Arabian Sea, India	12°01'13.0"N	64°14'50.3"E	12.0203	64.2473			Culturable bacterial diversity from OMZ of Arabian Sea	Damare,S.R. Menezes,L.D. Fernandes,G.L. Meena,R.M.
1383502916	MH255266	Marinobacter	Marinobacter salsuginis	OMZ water column	Arabian Sea, India	12°01'13.0"N	64°14'50.3"E	12.0203	64.2473			Culturable bacterial diversity from OMZ of Arabian Sea	Damare,S.R. Menezes,L.D. Fernandes,G.L. Meena,R.M.
1383502913	MH255263	Marinobacter	Marinobacter salarius	OMZ water column	Arabian Sea, India	12°01'13.0"N	64°14'50.3"E	12.0203	64.2473			Culturable bacterial diversity from OMZ of Arabian Sea	Damare,S.R. Menezes,L.D. Fernandes,G.L. Meena,R.M.
1383502912	MH255262	Marinobacter	Marinobacter salsuginis	OMZ water column	Arabian Sea, India	12°01'13.0"N	64°14'50.3"E	12.0203	64.2473			Culturable bacterial diversity from OMZ of Arabian Sea	Damare,S.R. Menezes,L.D. Fernandes,G.L. Meena,R.M.
1383486292	MH255260	Marinobacter	Marinobacter hydrocarbonoclasticus	OMZ water column	Arabian Sea, India	12°01'13.0"N	64°14'50.3"E	12.0203	64.2473			Diversity of culturable bacteria from OMZ of Arabian Sea	Damare,S.R. Fernandes,G.L. Menezes,L.D. Meena,R.M.
1383486290	MH255258	Marinobacter	Marinobacter alkaliphilus	OMZ water column	Arabian Sea, India	12°01'13.0"N	64°14'50.3"E	12.0203	64.2473			Diversity of culturable bacteria from OMZ of Arabian Sea	Damare,S.R. Fernandes,G.L. Menezes,L.D. Meena,R.M.
1383486286	MH255254	Marinobacter	Marinobacter adhaerens	OMZ water column	Arabian Sea, India	12°01'13.0"N	64°14'50.3"E	12.0203	64.2473			Diversity of culturable bacteria from OMZ of Arabian Sea	Damare,S.R. Fernandes,G.L. Menezes,L.D. Meena,R.M.
1383486270	MH255238	Marinobacter	Marinobacter hydrocarbonoclasticus	OMZ water column	Arabian Sea, India	12°01'13.0"N	64°14'50.3"E	12.0203	64.2473			Diversity of culturable bacteria from OMZ of Arabian Sea	Damare,S.R. Fernandes,G.L. Menezes,L.D. Meena,R.M.
1383486264	MH255232	Marinobacter	Marinobacter hydrocarbonoclasticus	OMZ water column	Arabian Sea, India	12°01'13.0"N	64°14'50.3"E	12.0203	64.2473			Diversity of culturable bacteria from OMZ of Arabian Sea	Damare,S.R. Fernandes,G.L. Menezes,L.D. Meena,R.M.
1383486263	MH255231	Marinobacter	Marinobacter hydrocarbonoclasticus	OMZ water column	Arabian Sea, India	12°01'13.0"N	64°14'50.3"E	12.0203	64.2473			Diversity of culturable bacteria from OMZ of Arabian Sea	Damare,S.R. Fernandes,G.L. Menezes,L.D. Meena,R.M.
1383486262	MH255230	Marinobacter	Marinobacter salarius	OMZ water column	Arabian Sea, India	12°01'13.0"N	64°14'50.3"E	12.0203	64.2473			Diversity of culturable bacteria from OMZ of Arabian Sea	Damare,S.R. Fernandes,G.L. Menezes,L.D. Meena,R.M.
1383486260	MH255228	Marinobacter	Marinobacter alkaliphilus	OMZ water column	Arabian Sea, India	12°01'13.0"N	64°14'50.3"E	12.0203	64.2473			Diversity of culturable bacteria from OMZ of Arabian Sea	Damare,S.R. Fernandes,G.L. Menezes,L.D. Meena,R.M.
1383486259	MH255227	Marinobacter	Marinobacter halophilus	OMZ water column	Arabian Sea, India	12°01'13.0"N	64°14'50.3"E	12.0203	64.2473			Diversity of culturable bacteria from OMZ of Arabian Sea	Damare,S.R. Fernandes,G.L. Menezes,L.D. Meena,R.M.
1383486258	MH255226	Marinobacter	Marinobacter hydrocarbonoclasticus	OMZ water column	Arabian Sea, India	12°01'13.0"N	64°14'50.3"E	12.0203	64.2473			Diversity of culturable bacteria from OMZ of Arabian Sea	Damare,S.R. Fernandes,G.L. Menezes,L.D. Meena,R.M.
1383486250	MH255218	Marinobacter	Marinobacter lipolyticus	OMZ water column	Arabian Sea, India	12°01'13.0"N	64°14'50.3"E	12.0203	64.2473			Diversity of culturable bacteria from OMZ of Arabian Sea	Damare,S.R. Fernandes,G.L. Menezes,L.D. Meena,R.M.
1383486248	MH255216	Marinobacter	Marinobacter lipolyticus	OMZ water column	Arabian Sea, India	12°01'13.0"N	64°14'50.3"E	12.0203	64.2473			Diversity of culturable bacteria from OMZ of Arabian Sea	Damare,S.R. Fernandes,G.L. Menezes,L.D. Meena,R.M.
1383486247	MH255215	Marinobacter	Marinobacter hydrocarbonoclasticus	OMZ water column	Arabian Sea, India	12°01'13.0"N	64°14'50.3"E	12.0203	64.2473			Diversity of culturable bacteria from OMZ of Arabian Sea	Damare,S.R. Fernandes,G.L. Menezes,L.D. Meena,R.M.
1383486245	MH255213	Marinobacter	Marinobacter alkaliphilus	OMZ water column	Arabian Sea, India	12°01'13.0"N	64°14'50.3"E	12.0203	64.2473			Diversity of culturable bacteria from OMZ of Arabian Sea	Damare,S.R. Fernandes,G.L. Menezes,L.D. Meena,R.M.
1383486244	MH255212	Marinobacter	Marinobacter alkaliphilus	OMZ water column	Arabian Sea, India	12°01'13.0"N	64°14'50.3"E	12.0203	64.2473			Diversity of culturable bacteria from OMZ of Arabian Sea	Damare,S.R. Fernandes,G.L. Menezes,L.D. Meena,R.M.
1383486243	MH255211	Marinobacter	Marinobacter alkaliphilus	OMZ water column	Arabian Sea, India	12°01'13.0"N	64°14'50.3"E	12.0203	64.2473			Diversity of culturable bacteria from OMZ of Arabian Sea	Damare,S.R. Fernandes,G.L. Menezes,L.D. Meena,R.M.
1383486238	MH255206	Marinobacter	Marinobacter alkaliphilus	OMZ water column	Arabian Sea, India	12°01'13.0"N	64°14'50.3"E	12.0203	64.2473			Diversity of culturable bacteria from OMZ of Arabian Sea	Damare,S.R. Fernandes,G.L. Menezes,L.D. Meena,R.M.
1383486235	MH255203	Marinobacter	Marinobacter hydrocarbonoclasticus	OMZ water column	Arabian Sea, India	12°01'13.0"N	64°14'50.3"E	12.0203	64.2473			Diversity of culturable bacteria from OMZ of Arabian Sea	Damare,S.R. Fernandes,G.L. Menezes,L.D. Meena,R.M.
1383486232	MH255200	Marinobacter	Marinobacter salsuginis	OMZ water column	Arabian Sea, India	12°01'13.0"N	64°14'50.3"E	12.0203	64.2473			Diversity of culturable bacteria from OMZ of Arabian Sea	Damare,S.R. Fernandes,G.L. Menezes,L.D. Meena,R.M.
1383486228	MH255196	Marinobacter	Marinobacter adhaerens	OMZ water column	Arabian Sea, India	12°01'13.0"N	64°14'50.3"E	12.0203	64.2473			Diversity of culturable bacteria from OMZ of Arabian Sea	Damare,S.R. Fernandes,G.L. Menezes,L.D. Meena,R.M.
[truncated: 1,507 more rows]

## Sheet: MicroAlgae
Nucleotide Accession	GeneBank Accession	Genus	Organism	Environment	Location	Latitude	Longitude	Latitude GPS	Longitude GPS	Host	Reference
478739092	KC470054	Nannochloropsis	Nannochloropsis oculata	coastal water	Andaman & Nicobar islands, India	11°58'52.2"N	92°48'27.4"E	11.9812	92.8076			Direct Submission
478739091	KC470053	Nannochloropsis	Nannochloropsis oculata	coastal water	Andaman & Nicobar islands, India	11°58'52.2"N	92°48'27.4"E	11.9812	92.8076			Direct Submission	Huang,Y. Yang,X. Lan,L. Zhan,J. Luo,H. Jiang,L.
1036305947	KU342038	Nannochloropsis	Nannochloropsis oculata		Vietnam	15°28'12.5"N	108°16'38.1"E	15.4701	108.277			Cultivation and biomass harvesting Nannochloropsis oculata to make functional food in Vietnam	Huang,Y. Yang,X. Lan,L. Zhan,J. Luo,H. Jiang,L.
1013172576	KU352758	Nannochloropsis	Nannochloropsis oceanica	marine water from Arabian Sea Near	Coast of Ratnagiri, India, Arabian Sea	16°59'00.3"N	73°12'26.7"E	16.9834	73.2074			Fatty acid profiling and molecular characterization of biodiesel producing microalgae from South India	Yang,E.C. Boo,G.H. Kim,H.J. Cho,S.M. Boo,S.M. Andersen,R.A. Yoon,H.S.
548579025	KF410818	Nannochloropsis	Nannochloropsis gaditana	Visakhapatnam East cost of India Bay of Bengal	Visakhapatnam, Bay of Bengal, India	17°38'58.8"N	83°18'37.1"E	17.6497	83.3103			Direct Submission	Yang,X. Huang,Y. Zhan,J. Luo,H. Jiang,L.
1510262502	MG920501	Nannochloropsis	Nannochloropsis oculata		Nghe An, Vietnam	18°59'21.5"N	105°41'42.7"E	18.9893	105.695				Bradley,I.M. Pinto,A.J. Guest,J.S.
1510262502	MG920501	Nannochloropsis	Nannochloropsis oculata		Nghe An, Vietnam	18°59'21.5"N	105°41'42.7"E	18.9893	105.695			Direct Submission	Dang,H.D. Pham,T.D. Ngo,T.H.
984294426	KT389887	Nannochloropsis	Nannochloropsis gaditana	South China Sea	South China Sea	19.9770 N	111.4210 E	19.977	111.421			Study of Genetic Diversity of Micro-planktonic Eukaryotes in South China Sea by ITS and 5.8s rRNA Gene Cloning and Sequencing	Masoumi,A. Behzadi,S. Mohammadi,M.
1046470130	LC169504	Nannochloropsis	Nannochloropsis oceanica	sea water	India	20.7105 N	70.9357 E	20.7105	70.9357			Cultivation of Nannochloropsis oceanica biomass rich in eicosapentaenoic acid utilising waste water as a nutrient resource	Slocombe,S.P. Zhang,Q. Ross,M. Anderson,A. Thomas,N.J. Lapresa,A. Rad Menendez,C. Campbell,C.N. Black,K.D.
1279118486	KY054987	Nannochloropsis	Nannochloropsis oculata	coral reef nature reserve marine water	Xuwen, Guangdong, China, South China Sea	20°13'28.2"N	110°13'37.9"E	20.2245	110.227			Studies on the diversity of marine microalgae and the strains with high polysaccharides, lipids and proteins along Zhanjiang coastal areas	Slocombe,S.P. Zhang,Q. Ross,M. Anderson,A. Thomas,N.J. Lapresa,A. Rad Menendez,C. Campbell,C.N. Black,K.D.
1279118485	KY054986	Nannochloropsis	Nannochloropsis oculata	coral reef nature reserve marine sediment	Xuwen, Guangdong, China, South China Sea	20°13'28.2"N	110°13'37.9"E	20.2245	110.227			Studies on the diversity of marine microalgae and the strains with high polysaccharides, lipids and proteins along Zhanjiang coastal areas	Andrew,A.R. Chin Wei Lie,G.J. Anton,A.
281313336	GU220364	Nannochloropsis	Nannochloropsis oculata	coastal water	Hai Phong, Vietnam	20°49'52.8"N	106°47'47.7"E	20.8313	106.797			Isolation and identification of Nannochloropsis strain CNT from Hai Phong coastal zone of Vietnam based on morphological, physiological, biochemical characteristics and nucleotide sequence of 18S rRNA gene	Mary Leema,J. Kirubagaran,R. Dharani,G. Vijaya Raghavan,R. Anamika,S. Magesh Peter,D. Dheenan,P.S. Kumar,T.S. Jeyapriyan,K.R. Saravanan,N. Vijayakumaran,M.
1279118464	KY054969	Nannochloropsis	Nannochloropsis gaditana	marine sediment	Naozhou Island,China	20°53'35.8"N	110°37'43.6"E	20.8933	110.629			Studies on the diversity of marine microalgae and the strains with high polysaccharides, lipids and proteins along Zhanjiang coastal areas	Mary Leema,J. Kirubagaran,R. Dharani,G. Vijaya Raghavan,R. Anamika,S. Magesh Peter,D. Dheenan,P.S. Kumar,T.S. Jeyapriyan,K.R. Saravanan,N. Vijayakumaran,M.
1279118463	KY054968	Nannochloropsis	Nannochloropsis gaditana	marine sediment	Naozhou Island,China	20°53'35.8"N	110°37'43.6"E	20.8933	110.629			Studies on the diversity of marine microalgae and the strains with high polysaccharides, lipids and proteins along Zhanjiang coastal areas	Dang,H.D. Ngo,T.H. Hoang,A.L.
1027926472	KU561163	Nannochloropsis	Nannochloropsis oculata		Zhanjiang, Guangdong, China, South China Sea	21°08'42.6"N	110°25'17.5"E	21.1452	110.422			Screening marine microalga for lipid-rich species from the intertidal zone along Zhanjiang coast, Guangdong, China	Andersen,R.A. Brett,R.W. Potter,D. Sexton,J.P.
150023835	EF659805	Nannochloropsis	uncultured Nannochloropsis	hypersaline microbial mat	Guerrero Negro, Mexico	27°59'11.5"N	114°04'50.8"W	27.9865	-114.081		17993566	Eucaryotic diversity in a hypersaline microbial mat	Andersen,R.A. Brett,R.W. Potter,D. Sexton,J.P.
150023834	EF659804	Nannochloropsis	uncultured Nannochloropsis	hypersaline microbial mat	Guerrero Negro, Mexico	27°59'11.5"N	114°04'50.8"W	27.9865	-114.081		17993566	Eucaryotic diversity in a hypersaline microbial mat	Potter,D. Karlson,B. Kuylenstierna,M. Andersen,R.A.
150023833	EF659803	Nannochloropsis	uncultured Nannochloropsis	hypersaline microbial mat	Guerrero Negro, Mexico	27°59'11.5"N	114°04'50.8"W	27.9865	-114.081		17993566	Eucaryotic diversity in a hypersaline microbial mat	Fawley,M.W. Jameson,I. Fawley,K.P.
150023832	EF659802	Nannochloropsis	uncultured Nannochloropsis	hypersaline microbial mat	Guerrero Negro, Mexico	27°59'11.5"N	114°04'50.8"W	27.9865	-114.081		17993566	Eucaryotic diversity in a hypersaline microbial mat	Fawley,M.W. Jameson,I. Fawley,K.P.
150023831	EF659801	Nannochloropsis	uncultured Nannochloropsis	hypersaline microbial mat	Guerrero Negro, Mexico	27°59'11.5"N	114°04'50.8"W	27.9865	-114.081		17993566	Eucaryotic diversity in a hypersaline microbial mat	Andersen,R.A. Brett,R.W. Potter,D. Sexton,J.P.
150023830	EF659800	Nannochloropsis	uncultured Nannochloropsis	hypersaline microbial mat	Guerrero Negro, Mexico	27°59'11.5"N	114°04'50.8"W	27.9865	-114.081		17993566	Eucaryotic diversity in a hypersaline microbial mat	Andersen,R.A. Brett,R.W. Potter,D. Sexton,J.P.
150023829	EF659799	Nannochloropsis	uncultured Nannochloropsis	hypersaline microbial mat	Guerrero Negro, Mexico	27°59'11.5"N	114°04'50.8"W	27.9865	-114.081		17993566	Eucaryotic diversity in a hypersaline microbial mat	Bader,H.A. Fouzi,M. Ali,B. Radhouan,H.B. Anandavalli,I.R.
150023828	EF659798	Nannochloropsis	uncultured Nannochloropsis	hypersaline microbial mat	Guerrero Negro, Mexico	27°59'11.5"N	114°04'50.8"W	27.9865	-114.081		17993566	Eucaryotic diversity in a hypersaline microbial mat	Hamar,B.A. Fouzi,M. Bumajdad,A. Hamadou,R.B. Inbamani,A.R.
150023827	EF659797	Nannochloropsis	uncultured Nannochloropsis	hypersaline microbial mat	Guerrero Negro, Mexico	27°59'11.5"N	114°04'50.8"W	27.9865	-114.081		17993566	Eucaryotic diversity in a hypersaline microbial mat	Huang,Y. Yang,X. Lan,L. Zhan,J. Luo,H. Jiang,L.
150023826	EF659796	Nannochloropsis	uncultured Nannochloropsis	hypersaline microbial mat	Guerrero Negro, Mexico	27°59'11.5"N	114°04'50.8"W	27.9865	-114.081		17993566	Eucaryotic diversity in a hypersaline microbial mat	Huang,Y. Yang,X. Lan,L. Zhan,J. Luo,H. Jiang,L.
150023825	EF659795	Nannochloropsis	uncultured Nannochloropsis	hypersaline microbial mat	Guerrero Negro, Mexico	27°59'11.5"N	114°04'50.8"W	27.9865	-114.081		17993566	Eucaryotic diversity in a hypersaline microbial mat	Fan,Y. Huang,L. Lin,S. Qiu,D. Tan,Y. Li,G.
150023824	EF659794	Nannochloropsis	uncultured Nannochloropsis	hypersaline microbial mat	Guerrero Negro, Mexico	27°59'11.5"N	114°04'50.8"W	27.9865	-114.081		17993566	Eucaryotic diversity in a hypersaline microbial mat	Le Gall,F. Gourvil,P. Edern,R. Poirier,C. Guillou,L. Grulois,D. Preston,M. Romari,K. Balzano,S. Vaulot,D.
150023823	EF659793	Nannochloropsis	uncultured Nannochloropsis	hypersaline microbial mat	Guerrero Negro, Mexico	27°59'11.5"N	114°04'50.8"W	27.9865	-114.081		17993566	Eucaryotic diversity in a hypersaline microbial mat	Slocombe,S.P. Zhang,Q. Ross,M. Anderson,A. Thomas,N.J. Lapresa,A. Rad Menendez,C. Campbell,C.N. Black,K.D.
150023822	EF659792	Nannochloropsis	uncultured Nannochloropsis	hypersaline microbial mat	Guerrero Negro, Mexico	27°59'11.5"N	114°04'50.8"W	27.9865	-114.081		17993566	Eucaryotic diversity in a hypersaline microbial mat	Slocombe,S.P. Zhang,Q. Ross,M. Anderson,A. Thomas,N.J. Lapresa,A. Rad Menendez,C. Campbell,C.N. Black,K.D.
150023821	EF659791	Nannochloropsis	uncultured Nannochloropsis	hypersaline microbial mat	Guerrero Negro, Mexico	27°59'11.5"N	114°04'50.8"W	27.9865	-114.081		17993566	Eucaryotic diversity in a hypersaline microbial mat	Selvakumar,P. Umadevi,K.
150023820	EF659790	Nannochloropsis	uncultured Nannochloropsis	hypersaline microbial mat	Guerrero Negro, Mexico	27°59'11.5"N	114°04'50.8"W	27.9865	-114.081		17993566	Eucaryotic diversity in a hypersaline microbial mat	Jinkerson,R.E. Radakovits,R. Posewitz,M.C.
150023819	EF659789	Nannochloropsis	uncultured Nannochloropsis	hypersaline microbial mat	Guerrero Negro, Mexico	27°59'11.5"N	114°04'50.8"W	27.9865	-114.081		17993566	Eucaryotic diversity in a hypersaline microbial mat	Alonso,M. Lago,F.C. Vieites,J.M. Espineira,M.
150023818	EF659788	Nannochloropsis	uncultured Nannochloropsis	hypersaline microbial mat	Guerrero Negro, Mexico	27°59'11.5"N	114°04'50.8"W	27.9865	-114.081		17993566	Eucaryotic diversity in a hypersaline microbial mat	Alonso,M. Lago,F.C. Vieites,J.M. Espineira,M.
150023817	EF659787	Nannochloropsis	uncultured Nannochloropsis	hypersaline microbial mat	Guerrero Negro, Mexico	27°59'11.5"N	114°04'50.8"W	27.9865	-114.081		17993566	Eucaryotic diversity in a hypersaline microbial mat	Zheng,M. Zheng,L. Wang,L. Li,H. Tong,Y.
150023816	EF659786	Nannochloropsis	uncultured Nannochloropsis	hypersaline microbial mat	Guerrero Negro, Mexico	27°59'11.5"N	114°04'50.8"W	27.9865	-114.081		17993566	Eucaryotic diversity in a hypersaline microbial mat	Di Giuseppe,G. Trotta,P. Dini,F.
150023815	EF659785	Nannochloropsis	uncultured Nannochloropsis	hypersaline microbial mat	Guerrero Negro, Mexico	27°59'11.5"N	114°04'50.8"W	27.9865	-114.081		17993566	Eucaryotic diversity in a hypersaline microbial mat	Sukenik,A. Douek,J. Livne,A.
150023814	EF659784	Nannochloropsis	uncultured Nannochloropsis	hypersaline microbial mat	Guerrero Negro, Mexico	27°59'11.5"N	114°04'50.8"W	27.9865	-114.081		17993566	Eucaryotic diversity in a hypersaline microbial mat	Andersen,R.A. Brett,R.W. Potter,D. Sexton,J.P.
150023813	EF659783	Nannochloropsis	uncultured Nannochloropsis	hypersaline microbial mat	Guerrero Negro, Mexico	27°59'11.5"N	114°04'50.8"W	27.9865	-114.081		17993566	Eucaryotic diversity in a hypersaline microbial mat	Andersen,R.A. Brett,R.W. Potter,D. Sexton,J.P.
150023812	EF659782	Nannochloropsis	uncultured Nannochloropsis	hypersaline microbial mat	Guerrero Negro, Mexico	27°59'11.5"N	114°04'50.8"W	27.9865	-114.081		17993566	Eucaryotic diversity in a hypersaline microbial mat	Andersen,R.A. Brett,R.W. Potter,D. Sexton,J.P.
150023811	EF659781	Nannochloropsis	uncultured Nannochloropsis	hypersaline microbial mat	Guerrero Negro, Mexico	27°59'11.5"N	114°04'50.8"W	27.9865	-114.081		17993566	Eucaryotic diversity in a hypersaline microbial mat	Andersen,R.A. Brett,R.W. Potter,D. Sexton,J.P.
816028994	KP258172	Nannochloropsis	Nannochloropsis oculata		Persian Gulf, Bushehr, Iran	28°50'46.0"N	50°50'51.7"E	28.8461	50.8477			Isolation and Identification of microalgae from Persian gulf	Andersen,R.A. Brett,R.W. Potter,D. Sexton,J.P.
1377595562	MG663220	Nannochloropsis	Nannochloropsis gaditana	Microalgae	Arabian Gulf, Kuwait	29°14'16.8"N	48°33'55.0"E	29.238	48.5653			Biofuel and Side Products from Kuwait&apos;s Microalgae	Zhang,X. Kan,J. Sun,J.
229464666	FJ896229	Nannochloropsis	Nannochloropsis sp. KMMCC EUS-08	sea water	Namhae, South Korea	34°44'31.9"N	127°55'38.1"E	34.7422	127.927			Relationship of &apos;Chlorella-like&apos; microalgae strains using the phylogeny of 18S rRNA gene sequences	Alonso,M. Lago,F.C. Vieites,J.M. Espineira,M.
229464677	FJ896240	Nannochloropsis	Nannochloropsis sp. KMMCC EUS-20	estuary	Hadong, South Korea	34°56'28.4"N	127°50'13.6"E	34.9412	127.837			Relationship of &apos;Chlorella-like&apos; microalgae strains using the phylogeny of 18S rRNA gene sequences	Alonso,M. Lago,F.C. Vieites,J.M. Espineira,M.
229464676	FJ896239	Nannochloropsis	Nannochloropsis sp. KMMCC EUS-19	estuary	Busan, South Korea	35°05'45.1"N	129°04'50.6"E	35.0959	129.081			Relationship of &apos;Chlorella-like&apos; microalgae strains using the phylogeny of 18S rRNA gene sequences	Hu,H. Wei,Y. Xu,X.
229464672	FJ896235	Nannochloropsis	Nannochloropsis sp. KMMCC EUS-14	sea water	Haeundae, South Korea	35°09'27.3"N	129°09'49.7"E	35.1576	129.164			Relationship of &apos;Chlorella-like&apos; microalgae strains using the phylogeny of 18S rRNA gene sequences	Andersen,R.A. Brett,R.W. Potter,D. Sexton,J.P.
242347791	GQ122355	Nannochloropsis	Nannochloropsis sp. KMMCC EUS-21	sea water	Buan, South Korea	35°44'26.4"N	126°35'35.2"E	35.7407	126.593			Relationship of the &apos;Chlorella-like&apos; microalgae strains using the phylogeny of the 18s rRNA gene sequences	Andersen,R.A. Brett,R.W. Potter,D. Sexton,J.P.
242347789	GQ122351	Nannochloropsis	Nannochloropsis sp. KMMCC EUS-16	sea water	Gampo, South Korea	35°48'05.5"N	129°30'14.1"E	35.8015	129.504			Relationship of the &apos;Chlorella-like&apos; microalgae strains using the phylogeny of the 18s rRNA gene sequences	Andersen,R.A. Brett,R.W. Potter,D. Sexton,J.P.
328923709	JF444989	Nannochloropsis	Nannochloropsis gaditana		China	36.01 N	121.02 E	36.01	121.02			Analysis of genetic structure of Nannochloropsis gaditana zmg1	Krienitz,L. Hepperle,D. Stich,H.-B. Weiler,W.
229464673	FJ896236	Nannochloropsis	Nannochloropsis sp. KMMCC EUS-15	sea water	Pohang, South Korea	36°03'04.4"N	129°23'48.2"E	36.0512	129.397			Relationship of &apos;Chlorella-like&apos; microalgae strains using the phylogeny of 18S rRNA gene sequences	Alonso,M. Lago,F.C. Vieites,J.M. Espineira,M.
1049566981	KU900229	Nannochloropsis	Nannochloropsis oculata		Lake of Tunis, Tunisia	36°48'35.3"N	10°12'50.8"E	36.8098	10.2141		27451454	Design and Evaluation of Illumina MiSeq Compatible Primers for the 18S rRNA Gene for Improved Characterization of Mixed Microalgal Communities	Fawley,K.P. Fawley,M.W.
664680892	KJ756833	Nannochloropsis	Nannochloropsis oculata		Lake of Tunis, Tunisia	36°48'35.3"N	10°12'50.8"E	36.8098	10.2141			Unlocking nature&apos;s treasure-chest: screening for oleaginous algae	Hu,H. Wei,Y. Xu,X.
2921793	AF045045	Nannochloropsis	Nannochloropsis oculata		Lake of Tunis, Tunisia	36°48'35.3"N	10°12'50.8"E	36.8098	10.2141		23196114	Phylogeny of the Eustigmatophyceae Based upon 18S rDNA, with Emphasis on Nannochloropsis	Li,L. Zhang,Z. Liu,Q. Cui,J. Liu,J.
229464675	FJ896238	Nannochloropsis	Nannochloropsis sp. KMMCC EUS-18	sea water	South Korea, East Sea	37.06 N	129.48 E	37.06	129.48			Relationship of &apos;Chlorella-like&apos; microalgae strains using the phylogeny of 18S rRNA gene sequences	Alonso,M. Lago,F.C. Vieites,J.M. Espineira,M.
229464671	FJ896234	Nannochloropsis	Nannochloropsis sp. KMMCC EUS-13	sea water	Ansan, South Korea	37°17'29.2"N	126°45'25.5"E	37.2915	126.757			Relationship of &apos;Chlorella-like&apos; microalgae strains using the phylogeny of 18S rRNA gene sequences	Hu,H. Wei,Y. Xu,X.
229464664	FJ896227	Nannochloropsis	Nannochloropsis sp. KMMCC EUS-06	sea water	Chungmu, South Korea	37°33'29.0"N	126°33'25.4"E	37.5581	126.557			Relationship of &apos;Chlorella-like&apos; microalgae strains using the phylogeny of 18S rRNA gene sequences	Hu,H. Wei,Y. Xu,X.
229464667	FJ896230	Nannochloropsis	Nannochloropsis sp. KMMCC EUS-09	sea water	Sokcho, South Korea	38°12'00.5"N	128°36'06.2"E	38.2001	128.602			Relationship of &apos;Chlorella-like&apos; microalgae strains using the phylogeny of 18S rRNA gene sequences	Heo,J. Cho,D.-H. Kim,U. Kim,H.-S.
229464669	FJ896232	Nannochloropsis	Nannochloropsis sp. KMMCC EUS-11	sea water	Sokcho, South Korea	38°12'00.5"N	128°36'06.2"E	38.2001	128.602			Relationship of &apos;Chlorella-like&apos; microalgae strains using the phylogeny of 18S rRNA gene sequences	Cervantes,M. Oscanoa,A. Flores,L. Sotil,G.
440920844	KC128500	Nannochloropsis	Nannochloropsis granulata		Hebei, China, Bohai Sea	39°05'38.1"N	119°07'20.9"E	39.0939	119.122			First record of a large-scale bloom-causing species Nannochloropsis granulata (Monodopsidaceae, Eustigmatophyceae) in China Sea waters	Nazia,A.K. Sitti Raehanah,M.S.
145587833	EF473733	Nannochloropsis	Nannochloropsis gaditana		Foggia, Italy, Mediterranean Sea	41°31'29.9"N	16°00'24.6"E	41.525	16.0068			Entangled genetic relationships among photosynthetic protists	Nazia,A.K. Sitti Raehanah,M.S.
971830773	KP762160	Nannochloropsis	Nannochloropsis sp. UvANanchlor1	North Sea	Netherlands, North Sea	53°30'49.9"N	4°23'30.6"E	53.5139	4.39182			Neutral Co-Existence of Two North Sea Isolates	Yang,E.C. Boo,G.H. Kim,H.J. Cho,S.M. Boo,S.M. Andersen,R.A. Yoon,H.S.
2921623	U41050	Nannochloropsis	Nannochloropsis CCMP505		Skate Point, Isle of Cumbrae, Scotland, UK	55.7792° N	4.9298° W	55.7792	-4.9298		23196114	Phylogeny of the Eustigmatophyceae Based upon 18S rDNA, with Emphasis on Nannochloropsis	Mishra,S. Mitra,M.
2921620	U41094	Nannochloropsis	Nannochloropsis CCMP531		Skate Point, Isle of Cumbrae, Scotland, UK	55.7792° N	4.9298° W	55.7792	-4.9298		23196114	Phylogeny of the Eustigmatophyceae Based upon 18S rDNA, with Emphasis on Nannochloropsis	Gopale,K.D. Joshi,O.B.
354779649	HQ710566	Nannochloropsis	Nannochloropsis oculata		Skate Point, Isle of Cumbrae, Scotland, UK	55.7792° N	4.9298° W	55.7792	-4.9298		22001261	Supermatrix data highlight the phylogenetic relationships of photosynthetic stramenopiles	Barbano,D. Diaz,R. Zhang,L. Sandrin,T. Gerken,H. Dempster,T.
664680886	KJ756827	Nannochloropsis	Nannochloropsis oculata		Skate Point, Isle of Cumbrae, Scotland, UK	55.7792° N	4.9298° W	55.7792	-4.9298			Unlocking nature&apos;s treasure-chest: screening for oleaginous algae	Fawley,M.W. Jameson,I. Fawley,K.P.
2921792	AF045044	Nannochloropsis	Nannochloropsis oculata		Skate Point, Isle of Cumbrae, Scotland, UK	55.7792° N	4.9298° W	55.7792	-4.9298		23196114	Phylogeny of the Eustigmatophyceae Based upon 18S rDNA, with Emphasis on Nannochloropsis	Fawley,M.W. Jameson,I. Fawley,K.P.
1762077	NGU38903	Nannochloropsis	Nannochloropsis granulata		Skagerrak, North East Atlantic Ocean	58°18'07.5"N	10°27'08.1"E	58.3021	10.4523			Ultrastructure, pigment composition and 18S rRNA gene sequence for Nannochloropsis granulata sp. nov. (Monodopsidaceae, Eustigmatophyceae), a marine ultraplankton isolated from the Skagerrak, North East Atlantic Ocean	Veerapandiyan,N. Sampathkumar,P.
1762078	U38902	Nannochloropsis	Nannochloropsis oculata		Skagerrak, North East Atlantic Ocean	58°18'07.5"N	10°27'08.1"E	58.3021	10.4523			Ultrastructure, pigment composition and 18S rRNA gene sequence for Nannochloropsis granulata sp. nov. (Monodopsidaceae, Eustigmatophyceae), a marine ultraplankton isolated from the Skagerrak, North East Atlantic Ocean	Slocombe,S.P. Zhang,Q. Ross,M. Anderson,A. Thomas,N.J. Lapresa,A. Rad Menendez,C. Campbell,C.N. Black,K.D.
498923597	KC594687	Nannochloropsis	Nannochloropsis oculata		Kota Kinabalu, Sabah, Malaysia	6°01'42.9"N	116°05'48.8"E	6.02858	116.097			Characterization of Local Microalgae from Sabah for Biofuel Production	Slocombe,S.P. Zhang,Q. Ross,M. Anderson,A. Thomas,N.J. Lapresa,A. Rad Menendez,C. Campbell,C.N. Black,K.D.
330423585	JF714247	Pavlova	Pavlova pinguis CCAP940/2		Madeira, Portugal, North Atlantic Ocean	32°50'54.3"N	16°59'35.4"W	32.8484	-16.9932		21715228	Integrative taxonomy of the pavlovophyceae (haptophyta): a reassessment	Bendif el,M. Probert,I. Herve,A. Billard,C. Goux,D. Lelong,C. Cadoret,J.P. Veron,B.
155968647	AB293551	Pavlova	Pavlova pinguis		Kitakyushu, Japan	33°55'36.2"N	130°52'23.8"E	33.9267	130.873			Microalga	Bendif el,M. Probert,I. Herve,A. Billard,C. Goux,D. Lelong,C. Cadoret,J.P. Veron,B.
323099934	HQ877919	Pavlova	Pavlova sp. KMMCC H-21		South Korea, Yellow Sea	34°45'01.0"N	126°04'35.2"E	34.7503	126.076			Selection of Isochrysis and Pavlova species in high water temperature period	Lee,H.J. Yang,S.J. Hur,S.B.
330423567	JF714229	Pavlova	Pavlova sp. AC33		Coast of Syria, Mediterranean Sea	35°11'57.5"N	35°43'34.3"E	35.1993	35.7262		21715228	Integrative taxonomy of the pavlovophyceae (haptophyta): a reassessment	Tonon,T. Harvey,D. Li,Y. Graham,I.A.
330423571	JF714233	Pavlova	Pavlova sp. AC19		Marseille, France, Mediterranean Sea	43°14'45.6"N	5°12'39.6"E	43.246	5.211		21715228	Integrative taxonomy of the pavlovophyceae (haptophyta): a reassessment	Chu,W.L. Kawachi,M. Miyashita,H.
330423575	JF714237	Pavlova	Pavlova sp. AC248		Coast of Provence, France, Mediterranean Sea	43°18'57.7"N	6°57'06.8"E	43.316	6.95188		21715228	Integrative taxonomy of the pavlovophyceae (haptophyta): a reassessment	Chu,W.L. Kawachi,M. Miyashita,H.
330423572	JF714234	Pavlova	Pavlova sp. AC248		Coast of Provence, France, Mediterranean Sea	43°18'57.7"N	6°57'06.8"E	43.316	6.95188		21715228	Integrative taxonomy of the pavlovophyceae (haptophyta): a reassessment	Bendif el,M. Probert,I. Herve,A. Billard,C. Goux,D. Lelong,C. Cadoret,J.P. Veron,B.
330423570	JF714232	Pavlova	Pavlova sp. AC250		Coast of Provence, France, Mediterranean Sea	43°18'57.7"N	6°57'06.8"E	43.316	6.95188		21715228	Integrative taxonomy of the pavlovophyceae (haptophyta): a reassessment	Preston,M.J. Gilg,I.
330423573	JF714235	Pavlova	Pavlova virescens		Saint-Valery-en-Caux, France	49°54'42.6"N	0°45'07.9"E	49.9118	0.752184		21715228	Integrative taxonomy of the pavlovophyceae (haptophyta): a reassessment	Bendif el,M. Probert,I. Herve,A. Billard,C. Goux,D. Lelong,C. Cadoret,J.P. Veron,B.
587635897	KF925344	Pavlova	Pavlova gyrans		English Channel, UK, Atlantic Ocean	50°09'34.7"N	0°09'45.7"W	50.1596	-0.162698			Protistan 18S rRNA sequences from a culture collection	Bendif el,M. Probert,I. Herve,A. Billard,C. Goux,D. Lelong,C. Cadoret,J.P. Veron,B.
330423586	JF714248	Pavlova	Pavlova pinguis CCAP940/3		English Channel, UK, Atlantic Ocean	50°09'34.7"N	0°09'45.7"W	50.1596	-0.162698		21715228	Integrative taxonomy of the pavlovophyceae (haptophyta): a reassessment	Lee,H.J. Yang,S.J. Hur,S.B.
330423580	JF714242	Pavlova	Pavlova ennorea		Cornwood, UK	50°27'07.6"N	3°57'00.7"W	50.4521	-3.9502			Integrative taxonomy of the pavlovophyceae (haptophyta): a reassessment	Lee,H.J. Yang,S.J. Hur,S.B.
330423576	JF714238	Pavlova	Pavlova lutheri		Skate Point, Isle of Cumbrae, Scotland, UK	55.7792° N	4.9298° W	55.7792	-4.9298		21715228	Integrative taxonomy of the pavlovophyceae (haptophyta): a reassessment	Chu,W.L. Kawachi,M. Miyashita,H.
330423574	JF714236	Pavlova	Pavlova lutheri AC44		Skate Point, Isle of Cumbrae, Scotland, UK	55.7792° N	4.9298° W	55.7792	-4.9298		21715228	Integrative taxonomy of the pavlovophyceae (haptophyta): a reassessment	Chu,W.L. Kawachi,M. Miyashita,H.
34391427	AY135218	Pavlova	Pavlova lutheri CCAP 931/1		Skate Point, Isle of Cumbrae, Scotland, UK	55.7792° N	4.9298° W	55.7792	-4.9298			Isolation of two cDNAs encoding E2 ubiquitin-conjugating enzymes from Pavlova lutheri (Haptophyceae)	Chu,W.L. Kawachi,M. Miyashita,H.
33337676	AF102369	Pavlova	Pavlova lutheri CS 182		Skate Point, Isle of Cumbrae, Scotland, UK	55.7792° N	4.9298° W	55.7792	-4.9298			Molecular Phylogeny and Distinct Morphological Characters of the Pavlovales (Prymnesiophyta)	Chu,W.L. Kawachi,M. Miyashita,H.
323099919	HQ877904	Pavlova	Pavlova lutheri KMMCC H-3		Skate Point, Isle of Cumbrae, Scotland, UK	55.7792° N	4.9298° W	55.7792	-4.9298			Selection of Isochrysis and Pavlova species in high water temperature period	Potter,D. LaJeunesse,T.C. Saunders,G.W. Andersen,R.A.
33337703	AF106053	Pavlova	Pavlova lutheri Pav 2		Skate Point, Isle of Cumbrae, Scotland, UK	55.7792° N	4.9298° W	55.7792	-4.9298			Molecular Phylogeny and Distinct Morphological Characters of the Pavlovales (Prymnesiophyta)	Bendif el,M. Probert,I. Herve,A. Billard,C. Goux,D. Lelong,C. Cadoret,J.P. Veron,B.
330423568	JF714230	Pavlova	Pavlova sp. AC251		Coast of Tailand, Andaman Sea, Indian Ocean	7°35'52.1"N	98°41'05.0"E	7.59781	98.6847		21715228	Integrative taxonomy of the pavlovophyceae (haptophyta): a reassessment	Bendif el,M. Probert,I. Herve,A. Billard,C. Goux,D. Lelong,C. Cadoret,J.P. Veron,B.

## Sheet: Locations
MicroAlgae Locations							Bacteria Locations
Organism	Location	Nr	Lat	Long			Organism	Location	Nr	Lat	Long
Nannochloropsis	Andaman & Nicobar islands, India	3	15.4701	108.277			Alcanivorax	Adriatic Sea, Rovinj, Croatia	1	45.0717	13.6213
Nannochloropsis	Ansan, South Korea	1	37.5581	126.557			Alcanivorax	Alang-Sosiya ship breaking yard, India	22	21.4069	72.1946
Nannochloropsis	Arabian Gulf, Kuwait	1	34.7422	127.927			Alcanivorax	Alang–Sosiya ship breaking yard, Bhavnagar, India	13	21.12	-72.5
Nannochloropsis	Buan, South Korea	1	35.8015	129.504			Alcanivorax	Alleppey, Kerala, India	1	9.48991	76.3164
Nannochloropsis	Busan, South Korea	1	35.1576	129.164			Alcanivorax	Andaman & Nicobar islands, India	1	11.9812	92.8076
Nannochloropsis	China	1	36.0512	129.397			Alcanivorax	Antarctic Ocean	2	-70.179	-159.08
Nannochloropsis	Chungmu, South Korea	1	38.2001	128.602			Alcanivorax	ANTARES site, Mediterranean Sea	8	42.8333	6.16667
Nannochloropsis	Coast of Ratnagiri, India, Arabian Sea	1	17.6497	83.3103			Alcanivorax	Arabian Gulf, Kuwait	53	29.238	48.5653
Nannochloropsis	Foggia, Italy, Mediterranean Sea	1	53.5139	4.39182			Alcanivorax	Arabian Sea, coast of Gujarat, India	13	21.1362	69.6579
Nannochloropsis	Gampo, South Korea	1	36.01	121.02			Alcanivorax	Arabian Sea, India	36	12.0203	64.2473
Nannochloropsis	Guerrero Negro, Mexico	25	28.8461	50.8477			Alcanivorax	Aristazábal peninsula, Argentina	3	-45.2167	-66.5333
Nannochloropsis	Hadong, South Korea	1	35.0959	129.081			Alcanivorax	Artic Ocean	2	64.8309	-59.7523
Nannochloropsis	Haeundae, South Korea	1	35.7407	126.593			Alcanivorax	Atlantic Ocean	15	14.9819	-48.735
Nannochloropsis	Hai Phong, Vietnam	1	20.8933	110.629			Alcanivorax	Atlantic Ocean II	25	15.2422	-53.4089
Nannochloropsis	Hebei, China, Bohai Sea	1	41.525	16.0068			Alcanivorax	Atlantic Ocean III	6	18.4356	-58.1694
Nannochloropsis	India	1	20.2245	110.227			Alcanivorax	Atlantic Ocean IV	2	26.91	-21.43
Nannochloropsis	Lake of Tunis, Tunisia	3	37.06	129.48			Alcanivorax	Atlantic Ocean V	8	36.2333	-33.9
Nannochloropsis	Namhae, South Korea	1	34.9412	127.837			Alcanivorax	Atlantic Ocean VI	3	8.53222	-38.5433
Nannochloropsis	Naozhou Island,China	2	21.1452	110.422			Alcanivorax	Bahamas	1	25.31	-79.18
Nannochloropsis	Netherlands, North Sea	1	55.7792	-4.9298			Alcanivorax	Bay of Bengal, Chennai, India	1	13.1375	80.3431
Nannochloropsis	Nghe An, Vietnam	2	19.977	111.421			Alcanivorax	Bay of Bengal, India	1	15.081	87.5592
Nannochloropsis	Persian Gulf, Bushehr, Iran	1	29.238	48.5653			Alcanivorax	Bering Sea, Artic	1	56.2234	-178.577
Nannochloropsis	Pohang, South Korea	1	36.8098	10.2141			Alcanivorax	Betul beach, Goa, India	4	15.1448	73.9582
Nannochloropsis	Skagerrak, North East Atlantic Ocean	2	6.02858	116.097			Alcanivorax	Black Sea	2	43.9997	32.018
Nannochloropsis	Skate Point, Isle of Cumbrae, Scotland, UK	5	58.3021	10.4523			Alcanivorax	Blanes Bay Microbial Observatory (Mediterranean Sea)	4	40.6667	2.8
Nannochloropsis	Sokcho, South Korea	2	39.0939	119.122			Alcanivorax	BN09, Alpha Ridge, Arctic Ocean	1	84.1868	-167.127
Nannochloropsis	South China Sea	1	20.7105	70.9357			Alcanivorax	BN12, Chukchi Plateau, Arctic Ocean	5	87.0712	-170.488
Nannochloropsis	South Korea, East Sea	1	37.2915	126.757			Alcanivorax	Bohai Sea of China	11	40.6764	121.472
Nannochloropsis	Vietnam	1	16.9834	73.2074			Alcanivorax	Cabrillo Beach, USA	47	33.7112	-118.282
Nannochloropsis	Visakhapatnam, Bay of Bengal, India	1	18.9893	105.695			Alcanivorax	Cádiz, Spain	1	36.5738	-6.3168
Nannochloropsis	Xuwen, Guangdong, China, South China Sea	2	20.8313	106.797			Alcanivorax	Caribbean sea	4	14.5167	-74.1334
Nannochloropsis	Zhanjiang, Guangdong, China, South China Sea	1	27.9865	-114.081			Alcanivorax	Chennai Harbor, India	2	13.1364	80.3258
Pavlova	Coast of Provence, France, Mediterranean Sea	3	43.316	6.95188			Alcanivorax	Chennai, Begal Bay, India	1	13.0269	80.2706
Pavlova	Coast of Syria, Mediterranean Sea	1	35.1993	35.7262			Alcanivorax	Chennai, Begal Bay, India II	1	13.0789	80.4025
Pavlova	Coast of Tailand, Andaman Sea, Indian Ocean	1	7.59781	98.6847			Alcanivorax	Chennai, Begal Bay, India III	1	13.0789	80.3192
Pavlova	Cornwood, UK	1	50.4521	-3.9502			Alcanivorax	Chennai, Begal Bay, India IV	1	13.1375	80.3431
Pavlova	English Channel, UK, Atlantic Ocean	2	50.1596	-0.162698			Alcanivorax	Chennai, Begal Bay, India V	1	13.1933	80.3372
Pavlova	Kitakyushu, Japan	1	33.9267	130.873			Alcanivorax	Chennai, Begal Bay, India VI	2	13.2358	80.3403
Pavlova	Madeira, Portugal, North Atlantic Ocean	1	32.8484	-16.9932			Alcanivorax	Chennai, Begal Bay, India VII	1	13.2361	80.4683
Pavlova	Marseille, France, Mediterranean Sea	1	43.246	5.211			Alcanivorax	Chennai, Tami Nadu, India	7	13.2282	80.3633
Pavlova	Saint-Valery-en-Caux, France	1	49.9118	0.752184			Alcanivorax	Chile	2	23.4637	-70.5047
Pavlova	Skate Point, Isle of Cumbrae, Scotland, UK	6	55.7792	-4.9298			Alcanivorax	China	9	38.8	121.9
Pavlova	South Korea, Yellow Sea	1	34.7503	126.076			Alcanivorax	Chukchi Sea, Artic	1	69.1912	-171.443
							Alcanivorax	CIR, Indian Ocean	5	-12.1846	69.0496
							Alcanivorax	Coast Hainan island, China	4	19.977	111.421
							Alcanivorax	Coast Hainan island, China II	1	19.977	111.421
							Alcanivorax	Coast of Alicante, Mediterranean Sea, Spain	9	38.1162	-0.460433
							Alcanivorax	Coast of Goa, India	2	15.2947	73.8883
							Alcanivorax	Coast of Qingdao, China	12	36.0314	120.395
							Alcanivorax	Cochin Estuary, India	1	9.95935	76.2226
							Alcanivorax	Colombian Pacific Coast, Colombia	2	4.67541	-78.9032
							Alcanivorax	Corrubedo, Galicia, Spain	1	43.3	-8.56667
							Alcanivorax	Curacao	4	12.1792	-69.0314
							Alcanivorax	Dalian, China	4	38.55	121.59
							Alcanivorax	Deep-Sea Sediments	1	27.8078	126.905
							Alcanivorax	Dongshan Island, China	3	23.6189	117.473
							Alcanivorax	East Pacific Rise (EPR), Pacific Ocean	19	-20.4947	-114.736
							Alcanivorax	East Sea, South Korea	2	37.06	129.48
							Alcanivorax	Eastern Mediterranean Sea	4	35.75	21
							Alcanivorax	Eastern Tropical North Pacific (ETNP)	26	13	-104
							Alcanivorax	Ennore traverses, India	2	13.2361	80.3256
							Alcanivorax	Equatorial Indian Ocean	1	15	72.5
							Alcanivorax	Espalamaca, Portugal	24	38.55	-28.61
							Alcanivorax	Florida, USA	2	26.18	-80.04
							Alcanivorax	Fort Kochi,India	1	9.96147	76.2252
							Alcanivorax	German North Sea coast (Jadebusen)	1	53.4813	8.17299
							Alcanivorax	Grand Bahama Island, Bahamas	1	26.5112	-78.587
							Alcanivorax	Gujarat, India	1	20.7806	71.1656
							Alcanivorax	Gulf of Huangdao, China	3	35.8628	120.073
							Alcanivorax	Gulf of Mexico oil spill	8	28.0696	-88.3722
							Alcanivorax	Hamelin Pool, Shark Bay, Australia	1	-26.1713	114.08
							Alcanivorax	Huiquan Bay, Qingdao, China	4	36.0758	120.263
							Alcanivorax	India: Adyar traverses	1	13.0269	80.3039
							Alcanivorax	India: Rajakkamagalam, Tamilnadu	1	8.1203	77.3774
							Alcanivorax	India: Tamil Nadu, Ramnad	1	9.2667	79.01
							Alcanivorax	India: Tamilnadu, Rajakkamangalam	1	8.1203	77.3774
							Alcanivorax	Indian Ocean	5	-37.78	49.65
							Alcanivorax	IR-CTD5, SWIR, Indian Ocean	6	-31.1183	58.15
							Alcanivorax	IR-CTD9-11, SWIR, Indian Ocean	1	-25.32	70.04
							Alcanivorax	IR-TVG2, SWIR, Indian Ocean	3	37.6866	50.4873
							Alcanivorax	isle of Borkum (North Sea)	1	53.5757	6.88509
							Alcanivorax	Israel	2	34.038	34.038
							Alcanivorax	Italy: Straits of Messina	1	37.8448	15.2921
							Alcanivorax	Japan	3	35	139.13
							Alcanivorax	Japan: Yamaguchi, Tokuyama bay, Harumi-shinsui park	1	34.0465	131.787
							Alcanivorax	Jinzhou, Bohai Sea	2	40.6764	121.472
							Alcanivorax	Kalianda Island, Indonesia	1	-5.7354	105.537
							Alcanivorax	Karachi, Pakistan	1	24.7926	67.0032
							Alcanivorax	Kiribati	1	-3.44924	-168.809
							Alcanivorax	Kish island, Iran	1	26.5713	53.9865
							Alcanivorax	Laizhou Bay, China	1	37.2759	119.684
							Alcanivorax	Lake Faro, Sicily, Italy	2	38.2667	15.6333
							Alcanivorax	Lake Martel, Mallorca, Spain	1	39.5358	3.33042
							Alcanivorax	Lingshui Bay, China	1	18.4015	109.994
							Alcanivorax	Mandapam, India	2	9.25206	79.126
							Alcanivorax	MAR-C2, Middle Atlantic Ridge, Atlantic Ocean	29	0.140333	-24.3938
							Alcanivorax	MAR, Atlantic Ocean	1	37	-32
							Alcanivorax	Massambaba Beach, Brazil	6	-22.9348	-42.4532
							Alcanivorax	Mediterranean Sea	8	40.65	2.86
							Alcanivorax	Mediterranean Sea, Spain	1	41.6667	2.8
							Alcanivorax	Middle Atlantic Ridge, Atlantic Ocean	3	-2.70209	-23.9778
							Alcanivorax	Middle Yellow Sea, China	1	36	124.5
							Alcanivorax	Mina Al-Fahal, Oman	2	23.6305	58.5233
							Alcanivorax	Mumbai Harbor, India	3	18.9218	72.8347
							Alcanivorax	Nansha, South China	2	22.3104	113.745
							Alcanivorax	Near Sanggou Bay, Yellow Sea, China	2	37.0013	122.993
							Alcanivorax	North Carolina coast, USA	1	34.557	-76.851
							Alcanivorax	Northen Gulf of Mexico	1	29.8411	-87.9705
							Alcanivorax	Ny-Ålesund township of Svalbard, Arctic	1	78.9167	11.9333
							Alcanivorax	Okhotsk Sea, Atlantic Ocean	1	52.7173	149.251
							Alcanivorax	Okinawa Trough, East China Sea	7	24.7167	127.8
							Alcanivorax	Pacific nodule region A station, Pacific Ocean	4	7.22944	-153.872
							Alcanivorax	Pacific Ocean	1	-9.95253	-124.451
							Alcanivorax	Pacific Ocean: iron manganese nodule region	2	9.13332	-115
							Alcanivorax	Parangipettai, India	1	11.5145	79.783
							Alcanivorax	Persian Gulf, Iran	3	26.5833	51.6667
							Alcanivorax	Port of Sidi, Fredj, Algeria	9	36.7699	2.85404
							Alcanivorax	Porto de Galinhas, Northeast Brazil, Atlantic Ocean	1	-8.50667	-34.9978
							Alcanivorax	Priolo Bay, Sicily, Italy	67	37.16	15.21
							Alcanivorax	Prydz bay, Antarctic Ocean	4	-68.6592	74.9985
							Alcanivorax	Pulau Korea, Pulau Pinang, Malaysia	1	5.4001	100.248
							Alcanivorax	Qidong, China, Yellow Sea	1	31.8978	122.142
							Alcanivorax	Red Sea coral reef, Eilat, Israel	1	34.9172	30.0014
							Alcanivorax	Ría de Ortigueira, Galicia, Spain	42	43.7243	-7.83829
							Alcanivorax	Ross Sea, Antarctic Ocean	1	-74.6667	-166.75
							Alcanivorax	Rudong, China Sea	1	32.573	121.568
							Alcanivorax	S74, Straits of Malacca and Singapore	13	1.8025	102.43
							Alcanivorax	São Sebastião Channel an Buzios Island, Brazil	15	-23.9797	-45.6575
							Alcanivorax	Saudi Arabia	1	20.1844	38.5908
							Alcanivorax	Scripps Pier, California, USA	1	32.8833	-117.25
							Alcanivorax	Somerset, United Kingdom	3	51.205	-3.065
							Alcanivorax	South Atlantic Ocean	17	-15.16	-13.35
							Alcanivorax	South China Sea	29	15.3946	112.628
							Alcanivorax	South Korea	2	36.9742	126.37
							Alcanivorax	South Korea: Anmyeondo, Chungcheongnam-do	1	36.5875	129.825
							Alcanivorax	South Korea: Malipo, Chungcheongnam-do	1	36.4389	126.021
							Alcanivorax	South Korea: Pohang, Gyeongsangbuk-do	1	36.5875	129.825
							Alcanivorax	South Korea: Shihwaho, Gyeonggi-do	1	37.4271	126.233
							Alcanivorax	South Korea: the East Sea	1	37.06	129.48
							Alcanivorax	South Korea: Yeosu, Jeollanam-do	1	34.7367	127.663
							Alcanivorax	southern coastal seawater of India	3	7.69016	76.9154
							Alcanivorax	Southern Ionian Sea	2	36.34	21.07
							Alcanivorax	Southern Ocean, Antarctica	410	-47.5015	-15.445
							Alcanivorax	Southern Ocean, Antarctica II	379	-47.9533	-15.1437
							Alcanivorax	Southern Ocean, Antarctica III	150	-48.0329	-15.7856
							Alcanivorax	Spain	11	42.7736	-9.125
							Alcanivorax	Spain: Vigo, Cies Islands	1	42.2248	-8.90831
							Alcanivorax	St. Petersburg, Florida, USA	1	27.76	-82.63
							Alcanivorax	Station 76, Mediterranean Sea	1	35.2305	21.4715
							Alcanivorax	SWIR, Indian Ocean	2	-43.1167	40
							Alcanivorax	Taean, South Korea	1	36.6496	126.211
							Alcanivorax	Taiwan	1	23.6006	121.982
							Alcanivorax	Thailand: Huahin Beach	1	12.5794	99.9652
							Alcanivorax	Torre Faro, Messina, Italy	2	38.2636	15.6451
							Alcanivorax	Tunisia	73	37.3556	10.0019
							Alcanivorax	United Kingdom: Scotland, FSC	5	55.7471	-4.90579
							Alcanivorax	Vermelha Lagoon, Brazil	3	-22.93	-42.3903
							Alcanivorax	Washington State, USA	2	48.241	-122.905
							Alcanivorax	WP02-1, West Pacific Ocean	13	16.999	124.972
							Alcanivorax	Xiamen City, Fujian Province, China	1	24.4304	118.161
							Alcanivorax	Xiamen coastal area, China	8	24.45	118.8
							Alcanivorax	Yellow Sea, China	15	35.3358	120.994
							Alcanivorax	Zhoushan islands, China	2	30.1481	122.29
							Marinobacter	Adriatic Sea, Italy	1	42.754	15.1382
							Marinobacter	Adyar River Traverses, Chennai, Bay of Bengal, India	3	13.0269	80.2706
							Marinobacter	Antarctic Circumnavigation	1	-56.9956	27.9509
							Marinobacter	Antarctic Ocean	2	-62.2179	-58.9587
							Marinobacter	Antarctica: McMurdo Dry Valleys	5	-77.38	161.91
							Marinobacter	Antarctica: Southern Victoria Land, Victoria Valley	1	-77.38	161.91
							Marinobacter	Arabian Gulf, Kuwait	42	29.238	48.5653
							Marinobacter	Arabian Sea, coast of Gujarat, India	5	21.1362	69.6579
							Marinobacter	Arabian Sea, coast of Karvar, India	11	14.8223	74.1243
							Marinobacter	Arabian Sea, India	141	12.0203	64.2473
							Marinobacter	Arabian Sea, Indian Ocean	4	15	72.5
							Marinobacter	Arabian Sea, Oman	18	18.3285	58.0289
							Marinobacter	Arctic Ocean	20	87.0712	-170.488
							Marinobacter	Atlantic Ocean IX	1	-27.55	-18.09
							Marinobacter	Atlantic Ocean VII	17	-20.935	-35.18
							Marinobacter	Atlantic Ocean VIII	2	21.51	-23.45
							Marinobacter	Atlantic Ocean X	18	-3.03	-27.33
							Marinobacter	Atlantic Ocean XI	19	-32.24	-17.71
							Marinobacter	Atlantic Ocean XII	2	-32.813	12.769
							Marinobacter	Atlantic Ocean XIII	2	36.172	-29.023
							Marinobacter	Atlantic Ocean XIV	23	-8.779	-17.91
							Marinobacter	Australia	2	-27.32	152.55
							Marinobacter	Bahamas	6	24	-74
							Marinobacter	Bay of Bengal, India	10	15.081	87.5592
							Marinobacter	Ben Tre, Vietnam	4	9.9534	106.658
							Marinobacter	BN03, Chukchi Plateau, Arctic Ocean	1	78.4993	-158.9
							Marinobacter	BN06, Chukchi Plateau, Arctic Ocean	1	81.4615	-164.94
							Marinobacter	BN09, Chukchi Plateau, Arctic Ocean	2	84.1868	-167.127
							Marinobacter	BN12, Chukchi Plateau, Arctic Ocean	3	87.0712	-170.488
							Marinobacter	Bohai Sea of China	20	38.8418	119.785
							Marinobacter	Byeonsan, South Korea, Yellow Sea	2	35.6884	126.518
							Marinobacter	Byers Peninsula, Antarctic Ocean	1	-62.6694	-61.1511
							Marinobacter	Caletta, Ross Sea, Antarctic Ocean	1	-74.7814	164.172
							Marinobacter	Calicut, Kerala, Cochin Estuary,	1	11.2532	75.7634
							Marinobacter	Canada	3	45.5447	-73.7212
							Marinobacter	Canada Basin, Arctic Ocean	1	79.925	-144.868
							Marinobacter	Caribbean sea	9	14.5167	-74.1334
							Marinobacter	Chavara-Neendakara, India	1	8.94679	76.5339
							Marinobacter	Chazhma Bay in the Sea of Japan	2	42.9036	132.351
							Marinobacter	Chazhma Bay, Russia, Sea of Japan	1	42.9036	132.351
							Marinobacter	Chennai, Bay of Bengal, India	7	13.2361	80.3256
							Marinobacter	Chiba, Japan	1	35.5713	139.99
							Marinobacter	China: Dalian	2	38.55	121.59
							Marinobacter	China: Inner Mongolia, Jilantai, Jilantai Salt Lake	1	39.75	105.7
							Marinobacter	China: Quanzhou	3	25.33	118.68
							Marinobacter	Clarion-Clipperton Zone (CCZ), Pacific Ocean	1	13.3133	-118.197
							Marinobacter	Coast of Concepción, Chile	5	-36.48	-73.17
							Marinobacter	Coast of Fuijan, China	1	24.27	117.54
							Marinobacter	Coast of Goa, India	8	15.2947	73.8883
							Marinobacter	Coast of Jeddah, Saudi Arabia, Red Sea	5	21.7107	39.0948
							Marinobacter	Coast of Weihai, China	1	37.4833	121.95
							Marinobacter	Coast of Weihai, China II	2	37.6206	122.018
							Marinobacter	Cochin Estuary, India	8	9.95935	76.2226
							Marinobacter	Colon, Panama	2	9.46187	-79.8716
							Marinobacter	Cudallore, Tamilnadu, Bay of Bengal, India	2	11.7368	79.8134
							Marinobacter	D'Urville Sea, Antarctic Ocean	1	-65	140
							Marinobacter	Daepo beach, South Korea	2	33.5213	126.528
							Marinobacter	Dalian Xinggang Port China	3	38.941	121.661
							Marinobacter	Dalian, China	3	38.55	121.59
							Marinobacter	Deception Island, Antarctic Ocean	1	-62.948	-60.5539
							Marinobacter	Deobaug, Maharashtra, India	1	16.0064	73.4839
							Marinobacter	Dongying, Shandong, China, bohai Sea	1	37.5566	118.983
							Marinobacter	East China Sea	9	28.44	122.35
							Marinobacter	East Frisian Wadden Sea, Germany	1	53.6181	7.14389
							Marinobacter	East Pacific Rise (EPR), Pacific Ocean	1	-20.4947	-114.736
							Marinobacter	East Sea, South Korea	1	37.06	129.48
							Marinobacter	El-Max, Alexandria, Egypt	4	31.1668	29.8252
							Marinobacter	Espalamaca, Portugal	25	38.55	-28.61
							Marinobacter	Fidji Islands	2	-18.17	178.2
							Marinobacter	Fjord, Kongsfjorden, Svalbard	4	78.9509	12.1504
							Marinobacter	Fukui, Japan	1	36.0963	135.948
							Marinobacter	Guaymas Basin, Pacific Ocean	1	27.2818	-111.33
							Marinobacter	Gulf of California	3	29.38	-112.36
							Marinobacter	Gulf of Cumbay, Gujarat, India	16	21.5	72.5
							Marinobacter	Gulf of Fos, France, Mediterranean Sea	1	43.4064	4.9356
							Marinobacter	Gulf of Huangdao, China	3	35.8628	120.073
							Marinobacter	Gunsan, South Korea	3	36	126.717
							Marinobacter	Haiyang, Yellow Sea, China	7	36.5685	121.324
							Marinobacter	Hamelin Pool, Shark Bay, Australia	2	-26.1713	114.08
							Marinobacter	Huiquan Bay, Qingdao, China	2	36.047	120.341
							Marinobacter	Hwajinpo, South Korea	2	38.4803	128.438
							Marinobacter	Iheya Ridge, Okinawa Trough, East China Sea	9	27.5417	126.975
							Marinobacter	India	1	13.1255	80.2976
							Marinobacter	Indian Ocean	7	-37.78	49.65
							Marinobacter	Ionian Sea, Italy, Mediterranean Sea	18	36.5	15.83
							Marinobacter	Iran	6	36.3585	53.8606
							Marinobacter	Ireland	30	53.323	-6.10955
							Marinobacter	Ireland: Gurraig Sound, Kilkieran Bay, Galway	1	53.3157	-9.669
							Marinobacter	Isla Cristina, Huelva, Spain	1	37.1994	-7.33875
							Marinobacter	Italy	1	38.11	15.34
							Marinobacter	Japan	6	35	139.13
							Marinobacter	Japan:Tokushima	1	34.04	134.58
							Marinobacter	Java Sea, Karimunjawa, Indonesia	1	-4.71275	111.101
							Marinobacter	Jeju island, South Korea	1	33.351	126.899
							Marinobacter	Jeungdo, Yellow Sea, Korea	2	35.5955	126.612
							Marinobacter	Jiaozhou Bay, Shandong, China, Yellow Sea	6	36.0758	120.263
							Marinobacter	Joides Basin, Ross Sea, Antarctic Ocean	3	-74.5022	173.996
							Marinobacter	Jungdongjin beach, South Korea, Sea of Japan	2	37.6905	129.035
							Marinobacter	Kaarvik, Norway	1	69.3906	18.1742
							Marinobacter	Kanagawa, Fujisawa, Japan	1	35.3096	139.459
							Marinobacter	Karachi, Pakistan	2	24.7926	67.0032
							Marinobacter	Karaikal Fishing Harbour, Puducherry, Bay of Bengal, India	1	10.9119	79.8444
							Marinobacter	Kavi, Gujarat, India	1	22.2229	72.6476
							Marinobacter	Kelambakkam saltpan, Tamilnadu, India	3	12.781	80.2343
							Marinobacter	Kerguelen islands, French subantarctic land	1	-50.6667	68.4167
							Marinobacter	Keri beach of Goa, India	1	15.7095	73.6927
							Marinobacter	King George Island, Antarctica, Antarctic Ocean	7	-61.9588	-57.5446
							Marinobacter	Kiribati	3	-3.44924	-168.809
							Marinobacter	Kovalam, India	1	8.40176	76.9661
							Marinobacter	Laizhou Bay, Bohai Sea, China	2	37.2791	119.693
							Marinobacter	Lakshadweep India, Lacadive Sea, Indian Ocean	1	10.3477	72.8718
							Marinobacter	Lee Stocking Island, Bahamas	5	23.7663	-76.1002
							Marinobacter	Lianyungang, Jiangsu, China, Yellow Sea	5	34.7569	119.431
							Marinobacter	Lutao, Taiwan	2	22.6369	121.505
							Marinobacter	Maharashtra, India, Indian Ocean	1	18.8358	72.8333
							Marinobacter	Mar Piccolo, Taranto, Italy	2	40.4845	17.2998
							Marinobacter	MAR-C2, Middle Atlantic Ridge, Atlantic Ocean	10	0.140333	-24.3938
							Marinobacter	Mariana Trench, Philippines Sea	3	17.75	142.5
							Marinobacter	Massambaba Beach, Brazil	10	-22.9348	-42.4532
							Marinobacter	McMurdo Dry Valleys, Taylor Glacier, Blood Falls, Antarctica	4	-77.8548	166.82
							Marinobacter	Mediterranean Sea	32	40.65	2.86
							Marinobacter	Mexico: Texcoco Lake, D.F.	3	19.5167	-98.8833
							Marinobacter	Middle Atlantic Ridge, Atlantic Ocean	5	-2.70209	-23.9778
							Marinobacter	Middle Yellow Sea, China	2	36	124.5
							Marinobacter	Naozhou Island, China	2	20.8811	110.622
							Marinobacter	Nea Kameni, Santorini, Greece	6	36.3991	25.3998
							Marinobacter	Near Sanggou Bay, Yellow Sea, China	1	37.0013	122.993
							Marinobacter	Near South Island, Yellow Sea	2	36.0983	120.929
							Marinobacter	Near Tonga Island, Pacific Ocean	1	-20.6332	-176.208
							Marinobacter	Netherlands	4	51.35	3.71667
							Marinobacter	New Britain Trench	1	-6.6	149.8
							Marinobacter	Ningbo, Zhejiang, China, East China Sea	5	29.9982	121.718
							Marinobacter	Nordic Sea	1	68.2149	3.16236
							Marinobacter	North Sea	6	55.13	3.18
							Marinobacter	Northern Indian Ocean	106	2.83893	77.6999
							Marinobacter	Nunavut, Ellesmere Island, Canada	58	80.679	-72.5552
							Marinobacter	Oban, UK	2	56.4154	-5.47674
							Marinobacter	Okha, Gujarat, India	1	22.4635	69.0783
							Marinobacter	Okinawa Trough, East China Sea	6	24.7167	127.8
							Marinobacter	Oslo Fjord, Norway	1	59.2882	10.5642
							Marinobacter	Pacific Ocean	5	5	130
							Marinobacter	Pacific Ocean: iron manganese nodule region	19	9.13332	-115
							Marinobacter	Persian Gulf, Bandar Abbas, Iran	2	27.1447	56.2708
							Marinobacter	Persian Gulf, Iran	3	26.5833	51.6667
							Marinobacter	Persian Gulf, Kharg Island, Iran	1	29.2432	50.3195
							Marinobacter	Persian Gulf, Khuzestan, Iran	1	30.1167	49.2072
							Marinobacter	Persian Gulf, Nayband Bay, Iran	1	27.4191	52.6509
							Marinobacter	Peter the Great Bay, Russia, Sea of Japan	2	42.7466	131.993
							Marinobacter	Pohang, South Korea, East Sea	2	36.088	129.433
							Marinobacter	Port Philllip Bay, Australia	1	-38.1776	144.875
							Marinobacter	Port Sidi Fredj, Algiers, Algeria	6	36.7641	2.84784
							Marinobacter	Priolo Bay, Sicily, Italy	29	37.16	15.21
							Marinobacter	Pulau Korea, Pulau Pinang, Malaysia	1	5.4001	100.248
							Marinobacter	Qidong, China, Yellow Sea	1	31.8978	122.142
							Marinobacter	Qingdao, Shandong, China, Yellow Sea	3	36.046	120.384
							Marinobacter	Rainbow vent, Middle Atlantic Ridge, Atlantic Ocean	7	36.2333	-33.9
							Marinobacter	Ria de Aveiro, Portugal	2	40.6624	-8.66296
							Marinobacter	Ría de Ortigueira, Galicia, Spain	19	43.7243	-7.83829
							Marinobacter	Rio Grande Rise Region, South Atlantic	1	-30.09	-34.59
							Marinobacter	Rizhao, Shandong, China, Yellow Sea	4	35.3715	119.646
							Marinobacter	Ross Sea, Antarctic Ocean	84	-74.6667	-166.75
							Marinobacter	Rushikonda beach, Bay of Bengal, India	1	17.7817	83.3862
							Marinobacter	San Salvador, Bahamas	2	24.0775	-74.429
							Marinobacter	Santa Cruz, California, USA	2	36.958	-122.018
							Marinobacter	Sargasso Sea	1	32.22	-64.65
							Marinobacter	Shaban Deep, Red Sea	2	26.2117	35.3583
							Marinobacter	Shengli Oilfield, China	5	37.8833	118.833
							Marinobacter	Shima, Ago Bay, Japan	2	34.2828	136.805
							Marinobacter	Shouthern Atlantic Ocean	2	-47.5	-16
							Marinobacter	Shouthern Atlantic Ocean II	1	-23.3	-4.17
							Marinobacter	South Atlantic Ocean	26	-15.16	-13.35
							Marinobacter	South Chamorro Seamount, Mariana Forearc	1	13.7841	146.003
							Marinobacter	South China Sea	45	15.3946	112.628
							Marinobacter	South China Sea, Near Hainan	2	19.977	111.421
							Marinobacter	South Georgia and the South Sandwich Islands	2	-54.0087	38.0513
							Marinobacter	South Italy, Mediterranean Sea	19	39.4605	17.5772
							Marinobacter	South Korea	2	35.1508	129.117
							Marinobacter	South Korea, East Sea	1	37.06	129.48
							Marinobacter	South Korea, Yellow Sea	3	34.7503	126.076
							Marinobacter	South Korea: the East Sea	3	37.74	130.38
							Marinobacter	South Pacific, American Samoa	4	-14.2255	-170.618
							Marinobacter	Southern Ionian Sea	2	36.34	21.07
							Marinobacter	Southern Ocean, Antarctica	99	-47.5015	-15.445
							Marinobacter	Southern Ocean, Antarctica II	38	-47.9533	-15.1437
							Marinobacter	Southern Ocean, Antarctica III	47	-48.0329	-15.7856
							Marinobacter	Southern Taiwan	2	21.9879	120.873
							Marinobacter	Spain	48	38.07	-1.07
							Marinobacter	Spain: Blanes Bay Microbial Observatory	6	40.4	2.5
							Marinobacter	Stiffkey, UK	10	52.965	0.925278
							Marinobacter	Suncheon Bay, South Korea	5	34.8778	127.517
							Marinobacter	Svalbard Islands, Norway	1	77.4573	18.8031
							Marinobacter	Svalbard: Arctic	3	78.9848	12.4717
							Marinobacter	Taiwan: south Taiwan, Budai saltern	2	23.3582	120.171
							Marinobacter	Tokyo, Ogasawara islands, Japan	1	27.0898	142.215
							Marinobacter	Tra Vinh, Vietnam	5	9.81743	106.553
							Marinobacter	USA	5	46.17	-124.08
							Marinobacter	Vancouver Island, B.C., Canada	5	49.5355	-126.652
							Marinobacter	Veraguas, Panama	1	8.87324	-80.9077
							Marinobacter	Vestfold Hills coast, Antarctic Sea	6	-68	78
							Marinobacter	Vung Tau, Vietnam	1	10.4187	107.108
							Marinobacter	Wadden Sea, Germany	3	53.7222	7.7222
							Marinobacter	Washington State, USA	1	48.241	-122.905
							Marinobacter	Wembury Bay, Devon, UK	1	50.3132	4.08442
							Marinobacter	West Yellow Sea	1	35.3215	122.002
							Marinobacter	Xuwen, Guangdong, China, South China Sea	2	20.2245	110.227
							Marinobacter	Yellow Sea, China	7	35.3358	120.994
							Marinobacter	Zhongshan Station, Antarctic Ocean	13	-69.3736	76.3717
							Marinobacter	Zhongshan, Dailan, China	5	38.8	121.9
							Marinobacter	Zhoushan islands, China	3	30.1481	122.29
